# Supplementary material for: Assessing the stability of polio eradication after the withdrawal of oral polio vaccine
Source: PLoS Biol. 2018 Apr 27;16(4):e2002468. doi: 10.1371/journal.pbio.2002468 (PMC5942853; doi:10.1371/journal.pbio.2002468)
Supplement: S1 Code — A version that may receive continued post-publication development is available at https://famulare.github.io/cessationStability/. (ZIP) [file pbio.2002468.s002.zip]

Archive with 101 entries (85 files):
- analysis/doseResponse/
- analysis/doseResponse/antibodyDependenceDoseResponseBootstrapFitter.m
- analysis/doseResponse/doseResponseBootstrapFitter.m
- analysis/doseResponse/doseResponseModel.m
- analysis/doseResponse/exploreAndFitDoseResponseData.m
- analysis/doseResponse/HID50.m
- analysis/helperFunctions/
- analysis/helperFunctions/altmany-export_fig-9ac0917/
- analysis/helperFunctions/altmany-export_fig-9ac0917/.gitignore
- analysis/helperFunctions/altmany-export_fig-9ac0917/.ignore/
- analysis/helperFunctions/altmany-export_fig-9ac0917/.ignore/ghostscript.txt
- analysis/helperFunctions/altmany-export_fig-9ac0917/.ignore/gs_font_path.txt
- analysis/helperFunctions/altmany-export_fig-9ac0917/append_pdfs.m
- analysis/helperFunctions/altmany-export_fig-9ac0917/copyfig.m
- analysis/helperFunctions/altmany-export_fig-9ac0917/crop_borders.m
- analysis/helperFunctions/altmany-export_fig-9ac0917/eps2pdf.m
- analysis/helperFunctions/altmany-export_fig-9ac0917/export_fig.m
- analysis/helperFunctions/altmany-export_fig-9ac0917/fix_lines.m
- analysis/helperFunctions/altmany-export_fig-9ac0917/ghostscript.m
- analysis/helperFunctions/altmany-export_fig-9ac0917/im2gif.m
- analysis/helperFunctions/altmany-export_fig-9ac0917/ImageSelection.class
- analysis/helperFunctions/altmany-export_fig-9ac0917/ImageSelection.java
- analysis/helperFunctions/altmany-export_fig-9ac0917/isolate_axes.m
- analysis/helperFunctions/altmany-export_fig-9ac0917/LICENSE
- analysis/helperFunctions/altmany-export_fig-9ac0917/pdf2eps.m
- analysis/helperFunctions/altmany-export_fig-9ac0917/pdftops.m
- analysis/helperFunctions/altmany-export_fig-9ac0917/print2array.m
- analysis/helperFunctions/altmany-export_fig-9ac0917/print2eps.m
- analysis/helperFunctions/altmany-export_fig-9ac0917/read_write_entire_textfile.m
- analysis/helperFunctions/altmany-export_fig-9ac0917/README.md
- analysis/helperFunctions/altmany-export_fig-9ac0917/user_string.m
- analysis/helperFunctions/altmany-export_fig-9ac0917/using_hg2.m
- analysis/helperFunctions/cbrewer/
- analysis/helperFunctions/cbrewer/._cbrewer.m
- analysis/helperFunctions/cbrewer/._interpolate_cbrewer.m
- analysis/helperFunctions/cbrewer/._plot_brewer_cmap.m
- analysis/helperFunctions/cbrewer/cbrewer.m
- analysis/helperFunctions/cbrewer/cbrewer_preview.jpg
- analysis/helperFunctions/cbrewer/colorbrewer.mat
- analysis/helperFunctions/cbrewer/interpolate_cbrewer.m
- analysis/helperFunctions/cbrewer/plot_brewer_cmap.m
- analysis/helperFunctions/fisherTestWrapper.m
- analysis/helperFunctions/keyValuePairVararginHandler.m
- analysis/helperFunctions/plotSpanNaN.m
- analysis/helperFunctions/plotWithCI.m
- analysis/helperFunctions/xls2struct/
- analysis/helperFunctions/xls2struct/license.txt
- analysis/helperFunctions/xls2struct/structrows.m
- analysis/helperFunctions/xls2struct/xls2struct.m
- analysis/helperFunctions/xls2struct/xls2structpre7.m
- analysis/Houston1960/
- analysis/Houston1960/compareSubgroups.m
- analysis/Houston1960/loadHouston1960.m
- analysis/Houston1960/secondaryContacts.m
- analysis/Houston1960/visualizeHoustonShedding.m
- analysis/shedding/
- analysis/shedding/exploreAndFitSheddingViralLoadData.m
- analysis/shedding/exploreSheddingDurationData.m
- analysis/shedding/fitImmunityAllSheddingCDFs.csv
- analysis/shedding/fitSheddingDurations.m
- analysis/shedding/loadSheddingDurationData.m
- analysis/shedding/loadSheddingViralLoadData.m
- analysis/shedding/peakSheddingAgeMultiplier.m
- analysis/shedding/sheddingDurationCDF.m
- analysis/shedding/sheddingDurationCDFbootstrapFitter.m
- analysis/shedding/sheddingViralLoadGMT.m
- analysis/sheddingIndex/
- analysis/sheddingIndex/sheddingIndexExplorer.m
- analysis/transmission/
- analysis/transmission/fitHouseholdModel.m
- analysis/transmission/fitIndia.m
- analysis/transmission/fitLouisiana.m
- analysis/transmission/householdTransmissionLogLikelihood.m
- analysis/transmission/indiaFit.mat
- analysis/transmission/LouisianaFit.mat
- analysis/transmission/modelFit.mat
- analysis/transmission/plotModelFit.m
- analysis/transmission/plotTransmissionModels.m
- analysis/transmission/primarySecondaryTertiaryDoseModel.m
- analysis/transmission/timeToParalysis.m
- analysis/transmission/wpvIndiaTransmissionLogLikelihood.m
- analysis/transmission/wpvLouisianaTransmissionLogLikelihood.m
- analysis/waning/
- analysis/waning/analyzeWaningImmunity.m
- data/doseResponse/
- data/doseResponse/doseResponseData.m
- data/Houston1960/
- data/Houston1960/~$index.xlsx
- data/Houston1960/index.xlsx
- data/Houston1960/primaryContact.xlsx
- data/Houston1960/sibling.xlsx
- data/India2010/
- data/India2010/modeledPrevalenceInHealthyContactsOfWPV1Cases.xlsx
- data/Louisiana1957/
- data/Louisiana1957/householdSeroconversion.xlsx
- data/shedding/
- data/shedding/~$sheddingDurationCDF.xlsx
- data/shedding/~$sheddingTitersGivenPositive.xlsx
- data/shedding/sheddingDurationCDF.xlsx
- data/shedding/sheddingTitersGivenPositive.xlsx
- data/shedding/VaccineResponseTables.xlsx
