# Supplementary material for: Assessing the stability of polio eradication after the withdrawal of oral polio vaccine
Source: PLoS Biol. 2018 Apr 27;16(4):e2002468. doi: 10.1371/journal.pbio.2002468 (PMC5942853; doi:10.1371/journal.pbio.2002468)
Supplement: S1 Code — A version that may receive continued post-publication development is available at https://famulare.github.io/cessationStability/. (ZIP) [file pbio.2002468.s002.zip › analysis/doseResponse/doseResponseModel.m]

function probabilityInfected = doseResponseModel(dose,NAb,serotype,b)
if nargin<1
    dose=10^5.7; %TCID50
end
if nargin<2
    NAb=1;
end
if nargin<3
    serotype=2;
    b=[14.24,0.444,0.4624];
end
if nargin<4 
    if serotype==1
        b=[14.24,0.444,0.4624];
    elseif serotype==2 
        b=[7.9611,0.444,0.4624];
    elseif serotype==3 
        b=[17.8232,0.444,0.4624];
    else
        b=[1.83,0.444,0.4624];
    end
end

% beta-poisson dose response model
probabilityInfected = 1-(1+dose/b(1)).^(-b(2)./(NAb.^b(3))); 

end
