# Supplementary material for: Assessing the stability of polio eradication after the withdrawal of oral polio vaccine
Source: PLoS Biol. 2018 Apr 27;16(4):e2002468. doi: 10.1371/journal.pbio.2002468 (PMC5942853; doi:10.1371/journal.pbio.2002468)
Supplement: S1 Code — A version that may receive continued post-publication development is available at https://famulare.github.io/cessationStability/. (ZIP) [file pbio.2002468.s002.zip › analysis/helperFunctions/fisherTestWrapper.m]

function [h,p,stats]=fisherTestWrapper(pos1,denom1,pos2,denom2,tailStr,alpha)
if nargin<5
    tailStr='both';
end
if nargin<6
    alpha=0.05;
end
[h,p,stats]=fishertest([pos1,denom1-pos1;pos2,denom2-pos2],'tail',tailStr,'alpha',alpha);

end
