# Supplementary material for: Assessing the stability of polio eradication after the withdrawal of oral polio vaccine
Source: PLoS Biol. 2018 Apr 27;16(4):e2002468. doi: 10.1371/journal.pbio.2002468 (PMC5942853; doi:10.1371/journal.pbio.2002468)
Supplement: S1 Code — A version that may receive continued post-publication development is available at https://famulare.github.io/cessationStability/. (ZIP) [file pbio.2002468.s002.zip › analysis/helperFunctions/plotSpanNaN.m]

function h=plotSpanNaN(x,y,linestr,varargin)
% span nans when plotting
if nargin<3
    linestr='-';
end

for k=1:size(y,1)
    idx=~isnan(y(k,:));
    X=x(idx);
    Y=y(k,idx);
    plot(X,Y,linestr,varargin{:});
    hold on
end
end
