# Supplementary material for: Assessing the stability of polio eradication after the withdrawal of oral polio vaccine
Source: PLoS Biol. 2018 Apr 27;16(4):e2002468. doi: 10.1371/journal.pbio.2002468 (PMC5942853; doi:10.1371/journal.pbio.2002468)
Supplement: S1 Code — A version that may receive continued post-publication development is available at https://famulare.github.io/cessationStability/. (ZIP) [file pbio.2002468.s002.zip › analysis/helperFunctions/plotWithCI.m]

function h=plotWithCI(x,p,ci,col,linestyleStr,markersize,solidMarkerFlag,dottedCIFlag)
if nargin<4
    col='b';
end
if nargin<5
    linestyleStr='-';
end
if nargin<6
    markersize=10;
end
if nargin<7
    solidMarkerFlag=false;
end
if nargin<8
    dottedCIFlag=true;
end
    
hold on;
if solidMarkerFlag
    plot(x,p,linestyleStr,'linewidth',1.5,'color',col,'markerfacecolor',col)
else
    plot(x,p,linestyleStr,'linewidth',1.5,'color',col)
end

if dottedCIFlag
    for n=1:2
       plot(x,ci(:,n),'--','color',col,'markersize',markersize);
    end
else
    for n=1:length(p)
       plot(x(n)*[1,1],ci(n,:),regexprep(linestyleStr,'[ox+*sdv^<>ph.]',''),'color',col,'markersize',markersize);
    end
end
end
