# Supplementary material for: Assessing the stability of polio eradication after the withdrawal of oral polio vaccine
Source: PLoS Biol. 2018 Apr 27;16(4):e2002468. doi: 10.1371/journal.pbio.2002468 (PMC5942853; doi:10.1371/journal.pbio.2002468)
Supplement: S1 Code — A version that may receive continued post-publication development is available at https://famulare.github.io/cessationStability/. (ZIP) [file pbio.2002468.s002.zip › analysis/helperFunctions/xls2struct/structrows.m]

function S = structrows(L,in,rev)
% STRUCTROWS Selects rows of a table from XLS2STRUCT
%
% S = STRUCTROWS(L,IN) selects the rows in IN from the structure L and
% outputs them in the structure S.

f = fieldnames(L);

if nargin<3 | ~rev
  
  for i = 1:length(f)
    v = L.(f{i});
    S.(f{i}) = v(in);
  end
  
else
  S = L;
  S = rmfield(S,in);
end
