# Supplementary material for: Assessing the stability of polio eradication after the withdrawal of oral polio vaccine
Source: PLoS Biol. 2018 Apr 27;16(4):e2002468. doi: 10.1371/journal.pbio.2002468 (PMC5942853; doi:10.1371/journal.pbio.2002468)
Supplement: S1 Code — A version that may receive continued post-publication development is available at https://famulare.github.io/cessationStability/. (ZIP) [file pbio.2002468.s002.zip › analysis/Houston1960/secondaryContacts.m]

% explore secondary contacts in BM1967

% secondary contacts pos
%page 121

S2posCount=15;
N=280;

%tOPV pos frac
tOPVposFrac=0.13;

% weight N by arm size
weightsN=[666,323,198,475];
weightsPos=[1.5,11,1,14];

% attribute 15 pos to mOPV2 arm vs tOPV arm

tOPVcontactN=(N*weightsN(4)/sum(weightsN));
tOPVposCount=(0.13*tOPVcontactN);

mOPV2contactN=round(N*weightsN(2)/sum(weightsN));
mOPV2posCount=S2posCount-tOPVposCount;

mOPV2posFrac=mOPV2posCount/mOPV2contactN
