# Supplementary material for: Assessing the stability of polio eradication after the withdrawal of oral polio vaccine
Source: PLoS Biol. 2018 Apr 27;16(4):e2002468. doi: 10.1371/journal.pbio.2002468 (PMC5942853; doi:10.1371/journal.pbio.2002468)
Supplement: S1 Code — A version that may receive continued post-publication development is available at https://famulare.github.io/cessationStability/. (ZIP) [file pbio.2002468.s002.zip › analysis/shedding/fitImmunityAllSheddingCDFs.csv]

vaccineSchedule	challengeSerotype	bestNab	lowerCINAb	upperCINAb	medianDur	lowerCIDur	upperCIDur	sampleSize
IPVx1 & bOPVx2	2	5.65347	0.940712	25.756667	22	16	32	173
IPVx2	1	7.677028	2.844315	23.580732	20	16	26	72
IPVx2	2	4.593525	1.66226	13.797318	22	18	28	76
IPVx2	3	4.041893	1.369176	11.943476	24	18	30	70
IPVx2 & bOPVx1	2	6.001663	0.920532	32.098383	22	16	32	181
IPVx2 & tOPVx2	1	38.178344	9.209685	159.207464	14	10	20	28
IPVx2 & tOPVx2	2	134.414405	23.300059	860.74343	12	8	16	14
IPVx2 & tOPVx2	3	8.695027	1.648141	42.730747	20	14	28	21
IPVx3	1	8.11757	2.242126	27.081392	20	16	26	62
IPVx3	2	0.7973	0.0801	3.3544	32	24	54	177
IPVx3	3	0.674825	0.167253	2.600265	34	26	46	42
IPVx3 & tOPVx3	1	25.910814	5.660462	119.905896	16	12	22	18
IPVx3 & tOPVx3	2	84.326893	6.721959	807.547232	12	8	20	10
IPVx3 & tOPVx3	3	9.033543	1.818599	49.460757	20	14	28	13
IPVx4	1	3.661502	0.643316	15.841802	24	18	34	25
bOPVx3	2	5.56369	1.064135	25.763293	22	16	30	384
bOPVx3 & IPVx1	2	11.178989	1.849276	53.330869	18	14	28	193
bOPVx3 & IPVx2	2	13.667299	2.724133	64.214759	18	14	26	189
mOPV1x1	1	5.098812	1.180479	19.591617	22	16	30	54
naive-wpv	1	0.194446	0.072447	0.465578	44	36	54	282
natural immunity	1	98.584909	27.882964	445.446211	12	8	16	16
natural immunity	2	24.627116	5.668668	97.774591	16	12	22	8
natural immunity	3	55.100599	18.149789	176.327152	14	10	18	19
seronegative	1	1.752685	0.545919	6.360691	28	22	36	75
seronegative	2	1.950064	0.596672	5.993302	28	22	34	78
seronegative	3	0.38654	0.10794	1.264982	38	30	50	94
tOPVx1	1	10.504194	3.10585	43.879928	20	14	24	80
tOPVx1	2	5.793619	1.524663	21.212565	22	16	28	14
tOPVx1	3	1.51017	0.392002	6.448185	28	22	38	53
tOPVx2	1	114.179989	25.657689	658.391881	12	8	16	7
tOPVx2	2	849.678036	91.491538	11166.56207	8	4	12	7
tOPVx2	3	2.820203	0.485536	14.466231	26	18	36	10
tOPVx3	1	397.688254	88.404467	2442.946812	10	6	12	24
tOPVx3	2	1977.026113	412.02997	11551.24897	6	4	10	85
unvaccinated	1	1.240597	0.41362	3.926345	30	24	38	375
unvaccinated	2	1.213991	0.408627	3.543004	30	24	38	361
unvaccinated	3	0.433217	0.15408	1.301231	38	30	46	303
