# Supplementary material for: Assessing the stability of polio eradication after the withdrawal of oral polio vaccine
Source: PLoS Biol. 2018 Apr 27;16(4):e2002468. doi: 10.1371/journal.pbio.2002468 (PMC5942853; doi:10.1371/journal.pbio.2002468)
Supplement: S1 Code — A version that may receive continued post-publication development is available at https://famulare.github.io/cessationStability/. (ZIP) [file pbio.2002468.s002.zip › analysis/shedding/peakSheddingAgeMultiplier.m]

function peakSheddingAgeFactor = peakSheddingAgeMultiplier(ageMonths)

b=[6.67,4.29,9.92];
% one-factor model:  estimated timescale matches with move to solid food and immunity maturation
peakSheddingAgeFactor =min(b(1),((b(1)-b(2))*exp(-(ageMonths-7)/b(3))+b(2)));

end
