# Supplementary material for: Assessing the stability of polio eradication after the withdrawal of oral polio vaccine
Source: PLoS Biol. 2018 Apr 27;16(4):e2002468. doi: 10.1371/journal.pbio.2002468 (PMC5942853; doi:10.1371/journal.pbio.2002468)
Supplement: S1 Code — A version that may receive continued post-publication development is available at https://famulare.github.io/cessationStability/. (ZIP) [file pbio.2002468.s002.zip › data/Houston1960/index.xlsx]

## Sheet: mOPV1
Day	DenominatorTotal	SheddingTotal	DenominatorUnder7mo	Denominator7plus	SheddingUnder7mo	Shedding7plus	source
7	90	65	61	29	44	21	Benyesh-Melnick1967: Table 2: Group I
14	93	64	64	29	47	17
21	93	57	62	31	39	18
28	93	38	62	31	28	10
35	94	51	65	29	37	14

## Sheet: mOPV2
Day	DenominatorTotal	SheddingTotal	DenominatorUnder7mo	Denominator7plus	SheddingUnder7mo	Shedding7plus	source
7	75	66	56	19	49	17	Benyesh-Melnick1967: Table 2: Group II
14	74	62	55	19	47	15
21	74	55	56	18	47	8
28	75	48	57	18	38	10
35	71	33	52	19	26	7

## Sheet: mOPV3
Day	DenominatorTotal	SheddingTotal	DenominatorUnder7mo	Denominator7plus	SheddingUnder7mo	Shedding7plus	source
7	50	40	36	14	27	13	Benyesh-Melnick1967: Table 2: Group III
14	55	42	39	16	33	9
21	50	27	36	14	21	6
28	53	23	38	15	18	5
35	50	18	36	14	17	1

## Sheet: demographics
DenominatorTotal	UnvaccDenominator	SalkDenominator	UnvaccUnder7moDenominator	Unvacc7plusDenominator	SalkUnder7moDenominator	Salk7plusDenominator	source
108	65	43	58	7	15	28	Benyesh-Melnick1967: Table 1: Group I
