# Supplementary material for: Assessing the stability of polio eradication after the withdrawal of oral polio vaccine
Source: PLoS Biol. 2018 Apr 27;16(4):e2002468. doi: 10.1371/journal.pbio.2002468 (PMC5942853; doi:10.1371/journal.pbio.2002468)
Supplement: S1 Code — A version that may receive continued post-publication development is available at https://famulare.github.io/cessationStability/. (ZIP) [file pbio.2002468.s002.zip › data/Houston1960/primaryContact.xlsx]

## Sheet: mOPV1
Day	DenominatorTotal	SheddingTotal	source
7	126	0	Benyesh-Melnick1967: Table 8: Group I
14	138	3
21	136	6
28	130	1
35	136	0

## Sheet: mOPV2
Day	DenominatorTotal	SheddingTotal	source
7	51	1	Benyesh-Melnick1967: Table 8: Group II
14	63	6
21	69	7
28	69	12
35	71	9

## Sheet: mOPV3
Day	DenominatorTotal	SheddingTotal	source
7	32	0	Benyesh-Melnick1967: Table 8: Group III
14	41	0
21	41	0
28	47	1
35	37	1
