# Supplementary material for: Assessing the stability of polio eradication after the withdrawal of oral polio vaccine
Source: PLoS Biol. 2018 Apr 27;16(4):e2002468. doi: 10.1371/journal.pbio.2002468 (PMC5942853; doi:10.1371/journal.pbio.2002468)
Supplement: S1 Code — A version that may receive continued post-publication development is available at https://famulare.github.io/cessationStability/. (ZIP) [file pbio.2002468.s002.zip › data/Houston1960/sibling.xlsx]

## Sheet: mOPV1
Day	DenominatorTotal	SheddingTotal	DenominatorUnder5	SheddingUnder5	DenominatorUnder12mo	Denominator12to23	Denominator23to35	Denominator36to59	Denominator60to107	Denominator108plus	SheddingUnder12mo	Shedding12to23	Shedding23to35	Shedding36to59	Shedding60to107	Shedding108plus	source
7	165	11	60	8	5	9	13	33	52	53	1	1	3	3	3	0	Benyesh-Melnick1967: Table 3
14	188	35	80	29	6	11	18	45	55	53	3	5	8	13	5	1
21	190	32	75	25	6	10	17	42	62	53	3	3	8	11	7	0
28	189	27	75	23	8	11	16	40	61	53	2	1	5	15	3	1
35	180	24	68	21	6	7	17	38	59	53	2	2	4	13	3	0

## Sheet: mOPV2
Day	DenominatorTotal	SheddingTotal	DenominatorUnder5	SheddingUnder5	DenominatorUnder12mo	Denominator12to23	Denominator23to35	Denominator36to59	Denominator60to107	Denominator108plus	SheddingUnder12mo	Shedding12to23	Shedding23to35	Shedding36to59	Shedding60to107	Shedding108plus	source
7	122	14	66	12	4	9	26	27	33	23	1	0	7	4	2	0	Benyesh-Melnick1967: Table 4
14	119	43	63	37	3	7	25	28	32	24	1	4	17	15	6	0
21	122	39	65	34	4	7	25	29	36	21	2	3	16	13	5	0
28	116	35	67	31	5	9	24	29	31	18	2	2	15	12	4	0
35	120	24	65	19	5	9	24	27	32	23	2	3	6	8	4	1

## Sheet: mOPV3
Day	DenominatorTotal	SheddingTotal	DenominatorUnder5	SheddingUnder5	DenominatorUnder12mo	Denominator12to23	Denominator23to35	Denominator36to59	Denominator60to107	Denominator108plus	SheddingUnder12mo	Shedding12to23	Shedding23to35	Shedding36to59	Shedding60to107	Shedding108plus	source
7	64	8	39	8	2	7	14	16	15	10	0	2	4	2	0	0	Benyesh-Melnick1967: Table 5
14	69	12	41	11	1	7	17	16	17	11	0	4	5	2	1	0
21	67	13	41	11	2	4	17	18	18	8	1	2	5	3	2	0
28	64	16	40	13	3	4	14	19	17	7	0	2	6	5	3	0
35	68	10	38	8	2	3	15	18	18	12	0	1	4	3	2	0
