# Supplementary material for: Assessing the stability of polio eradication after the withdrawal of oral polio vaccine
Source: PLoS Biol. 2018 Apr 27;16(4):e2002468. doi: 10.1371/journal.pbio.2002468 (PMC5942853; doi:10.1371/journal.pbio.2002468)
Supplement: S1 Code — A version that may receive continued post-publication development is available at https://famulare.github.io/cessationStability/. (ZIP) [file pbio.2002468.s002.zip › data/India2010/modeledPrevalenceInHealthyContactsOfWPV1Cases.xlsx]

## Sheet: Sheet1
doses	estimatedPrevalence	lowerP	upperP	effectiveSampleSize	assumedNAb	source
0-2	0.51	0.16	0.84	8	1	Grassly2010
6+	0.12	0.08	0.16	270	512	11 day estimated WPV shedding duration of healthy contacts from Grassly2010

## Sheet: WPV1
daysAfterParalysis	contactPercent	contactSampleSize	contactPositive	indexPercent	indexSampleSize	indexPositive
4	1.7	1271	22	0.8	84681	677
11	0.8	2255	18	0.55	51331	282
18	0.8	2261	18	0.5	7779	39
25	0.7	2080	15	0.37	4362	16
32	0.7	1549	11	0.4	3274	13
39	0.5	1106	6	0.38	1744	7
46	0.7	910	6	0.25	1300	3
53	0.7	599	4	0.13	886	1
60	0.25	406	1	0.25	461	1
67	0.7	289	2	0	55	0
74	0	243	0	0	25	0
81	0	163	0	0	22	0
88	0.3	741	2	0	1	0

## Sheet: WPV3
daysAfterParalysis	contactPercent	contactSampleSize	contactPositive	indexPercent	indexSampleSize	indexPositive
4	1.9	1271	24	0.95	84681	804
11	0.3	2255	7	0.58	51331	298
18	0.9	2261	20	0.55	7779	43
25	1	2080	21	0.5	4362	22
32	1	1549	15	0.3	3274	10
39	0.4	1106	4	0.2	1744	3
46	0.5	910	5	0.2	1300	3
53	0.2	599	1	0.35	886	3
60	0.25	406	1	0.25	461	1
67	0.7	289	2	0	55	0
74	0	243	0	0	25	0
81	0	163	0	0	1	0
88	0.5	741	4	0	1	0
