# Supplementary material for: Assessing the stability of polio eradication after the withdrawal of oral polio vaccine
Source: PLoS Biol. 2018 Apr 27;16(4):e2002468. doi: 10.1371/journal.pbio.2002468 (PMC5942853; doi:10.1371/journal.pbio.2002468)
Supplement: S1 Code — A version that may receive continued post-publication development is available at https://famulare.github.io/cessationStability/. (ZIP) [file pbio.2002468.s002.zip › data/Louisiana1957/householdSeroconversion.xlsx]

## Sheet: seroconversion
category	denominator	seroconversions	medianPreExposureAntibodyTiter	source
seronegativeOlderSibling	108	104	1	Gelfand1957, Table 9
seronegativeAdult	15	11	1
seronegativeYoungerSibling	25	21	1
seropositiveOlderSibling	101	37	93	* can't disambiguate by age
seropositiveAdult	203	24	93	* can't disambiguate by age

## Sheet: preExposureAntibodyTiter
titer	sampleSize	source
1	148	Gelfand1957, Figure 1
2	3
5	8
10	15
20	29
40	29
80	48
160	32
320	53
640	17
1280	22
2560	10
5210	8

## Sheet: postExposureAntibodyTiter
titer	sampleSize	source
2	2	Gelfand1957, Figure 1
5	5
10	3
20	20
40	15
80	40
160	19
320	60
640	22
1280	37
2560	23
5210	14
10240	9
20480	3
40960	2
