# Supplementary material for: Assessing the stability of polio eradication after the withdrawal of oral polio vaccine
Source: PLoS Biol. 2018 Apr 27;16(4):e2002468. doi: 10.1371/journal.pbio.2002468 (PMC5942853; doi:10.1371/journal.pbio.2002468)
Supplement: S1 Code — A version that may receive continued post-publication development is available at https://famulare.github.io/cessationStability/. (ZIP) [file pbio.2002468.s002.zip › data/shedding/sheddingDurationCDF.xlsx]

## Sheet: Shed_dur_dist
N subjects shedding	2	4	6	8	10	12	14	16	18	20	22	24	26	28	30	32	34	36	38	40	42	44	46	48	50	52	54	56	58	60	70	80	90	100	110	age last dose (days)	challenge age (days)	Serotype	study group	Author	pub date	study location	notes	immunization prior to challenge	schedule prior to challenge	challenge	excluded	reason
110	0	0	0	0	0	0	0	0	0	0	0	0	0	36	36	36	37	37	37	37	53	53	53	53	53	65	65	65	65	65	89	94	102	106	108		540	1	infected index children	Gelfand	1957	Louisiana USA	average sampling interval 27 days, so added 27 days to midpoint of duration from onset to negative	naive-wpv		WPV
80	0	0	0	1	1	1	1	1	1	1	5	5	5	5	8	8	8	13	13	13	13	21	21	21	36	36	40	48	67	80	80	80	80	80	80		365	1	healthy contacts negative stools minus 1 week (midpoint between positive and negative)	Hatch	1958	England		naive-wpv		WPV
69	0	0	0	6	6	6	6	17	17	17	25	25	25	25	36	36	36	41	41	41	41	43	43	43	55	55	62	62	67	69	69	69	69	69	69		365	1	patient negative stools minus 8 days (midpoint between positive and negative)	Hatch	1958	England		naive-wpv		WPV
31	0	0	0	2	2	2	12	12	12	12	18	18	18	28	28	28	28	31																			1825	1	mOPV1-mOPV3-mOPV2 negative all	Verlinde	1959	Netherlands	assume 4 yrs old	seronegative		mOPV1
30	0	0	0	6	6	6	8	8	8	8	23	23	23	28	28	28	28	29																			1825	2	mOPV1-mOPV3-mOPV2 negative all	Verlinde	1959	Netherlands	assume 5 yrs old	seronegative		mOPV2
42	0	0	0	1	1	1	7	7	7	7	18	18	18	24	24	24	24	32	32	32	40																1825	3	mOPV1-mOPV3-mOPV2 negative all	Verlinde	1959	Netherlands	assume 5 yrs old	seronegative		mOPV3
10	0	0	0	2	2	2	8	8	8	8	9	9	9	9	9	9	9	10																			7200	1	mOPV1-mOPV3-mOPV2 positive all	Verlinde	1959	Netherlands	assume 20 yrs old	natural immunity		mOPV1
8	0	0	0	2	2	2	5	5	5	5	6	6	6	7	7	7	7	8																			7242	2	mOPV1-mOPV3-mOPV2 positive all	Verlinde	1959	Netherlands	assume 20 yrs old	natural immunity		mOPV2
12	0	0	0	6	6	6	10	10	10	10	11	11	11	12																							7221	3	mOPV1-mOPV3-mOPV2 positive all	Verlinde	1959	Netherlands	assume 20 yrs old	natural immunity		mOPV3
15	1	1	1	2	2	6	6	7	7	10	10	10	10	10	12	12	12	12	12	14	14	14															1460	1	OPV recipients fecal	Gelfand	1959.08	Louisiana USA	contact spread of OPV			mOPV1	yes	mix of naïve and IPV prior immunity cannot be separated
7	0	1	1	1	5	5	5	6	6																												1460	1	OPV recipients oral	Gelfand	1959.08	Louisiana USA	contact spread of OPV			mOPV1	yes	oral shedding; mix of naïve and IPV prior immunity cannot be separated
15	0	0	0	0	5	5	5	6	6	8	8	8	8	8	10	10	10	10	10	13	13	13															1520	2	OPV recipients fecal	Gelfand	1959.08	Louisiana USA	contact spread of OPV			mOPV2	yes	mix of naïve and IPV prior immunity cannot be separated
5	1	2	2	2	5	5	5	5	5																												1520	2	OPV recipients oral	Gelfand	1959.08	Louisiana USA	contact spread of OPV			mOPV2	yes	oral shedding; mix of naïve and IPV prior immunity cannot be separated
16	0	0	1	1	1	1	1	3	3	5	5	5	5	5	8	8	8	8	8	11	11	11															1580	3	OPV recipients fecal	Gelfand	1959.08	Louisiana USA	contact spread of OPV			mOPV3	yes	mix of naïve and IPV prior immunity cannot be separated
5	0	0	0	0	3	3	3	4	4																												1580	3	OPV recipients oral	Gelfand	1959.08	Louisiana USA	contact spread of OPV			mOPV3	yes	oral shedding; mix of naïve and IPV prior immunity cannot be separated
9	0	0	0	0	0	0	0	0	0	0	0	0	0	0	0	0	0	0	0	0	0	0	9	9	9	9	9	9	9	9	9	9	9	9	9		360	1	1y	Sabin	1960	Toluca Mexico					yes	unkown history of natural exposure
7	0	0	0	0	0	0	0	6	6	6	6	6	6	6	6	6	6	6	6	6	6	6	6	6	6	6	6	6	6	6	6	6	6	7	7		720	1	2y	Sabin	1960	Toluca Mexico					yes	unkown history of natural exposure
7	0	0	0	0	0	0	0	3	3	3	3	3	3	3	3	3	3	3	3	3	3	3	6	6	6	6	6	6	6	7	7	7	7	7	7		1080	1	3y	Sabin	1960	Toluca Mexico					yes	unkown history of natural exposure
3	0	0	0	0	0	0	0	1	1	1	1	1	1	1	1	1	1	1	1	1	1	1	2	2	2	2	2	2	2	2	2	2	2	3	3		1440	1	4y	Sabin	1960	Toluca Mexico					yes	unkown history of natural exposure
1	0	0	0	0	0	0	0	0	0	0	0	0	0	0	0	0	0	0	0	0	0	0	0	0	0	0	0	0	0	1	1	1	1	1	1		2700	1	5y-10y	Sabin	1960	Toluca Mexico					yes	unkown history of natural exposure
14	0	0	0	0	0	0	0	0	0	0	0	0	0	0	0	0	0	0	0	0	0	0	13	13	13	13	13	13	13	13	14	14	14	14	14		360	2	1y	Sabin	1960	Toluca Mexico					yes	unkown history of natural exposure
7	0	0	0	0	0	0	0	0	0	0	0	0	0	0	0	0	0	0	0	0	0	0	6	6	6	6	6	6	6	6	7	7	7	7	7		720	2	2y	Sabin	1960	Toluca Mexico					yes	unkown history of natural exposure
6	0	0	0	0	0	0	0	0	0	0	0	0	0	0	0	0	0	0	0	0	0	0	5	5	5	5	5	5	5	5	6	6	6	6	6		1080	2	3y	Sabin	1960	Toluca Mexico					yes	unkown history of natural exposure
3	0	0	0	0	0	0	0	0	0	0	0	0	0	0	0	0	0	0	0	0	0	0	2	2	2	2	2	2	2	2	3	3	3	3	3		1440	2	4y	Sabin	1960	Toluca Mexico					yes	unkown history of natural exposure
1	0	0	0	0	0	0	0	0	0	0	0	0	0	0	0	0	0	0	0	0	0	0	0	0	0	0	0	0	0	0	1	1	1	1	1		2700	2	5y-10y	Sabin	1960	Toluca Mexico					yes	unkown history of natural exposure
6	0	0	0	0	0	0	0	0	0	0	0	0	0	0	0	0	0	0	0	0	0	0	5	5	5	5	5	5	5	5	5	5	5	6	6		360	3	1y	Sabin	1960	Toluca Mexico					yes	unkown history of natural exposure
7	0	0	0	0	0	0	0	0	0	0	0	0	0	0	0	0	0	0	0	0	0	0	7	7	7	7	7	7	7	7	7	7	7	7	7		720	3	2y	Sabin	1960	Toluca Mexico					yes	unkown history of natural exposure
5	0	0	0	0	0	0	0	2	2	2	2	2	2	2	2	2	2	2	2	2	2	2	4	4	4	4	4	4	4	4	5	5	5	5	5		1080	3	3y	Sabin	1960	Toluca Mexico					yes	unkown history of natural exposure
5	0	0	0	0	0	0	0	0	0	0	0	0	0	0	0	0	0	0	0	0	0	0	5	5	5	5	5	5	5	5	5	5	5	5	5		1440	3	4y	Sabin	1960	Toluca Mexico					yes	unkown history of natural exposure
1	0	0	0	0	0	0	0	0	0	0	0	0	0	0	0	0	0	0	0	0	0	0	1	1	1	1	1	1	1	1	1	1	1	1	1		2700	3	5y-10y	Sabin	1960	Toluca Mexico					yes	unkown history of natural exposure
10	0	1	1	1	2	3	4	4	4	6	6	6	6																								348	1	control group D	Dick	1961	UK		unvaccinated		mOPV1
5	0	2	4	5	5	5	5	5	5	5	5	5	5																								315	1	IPV group C	Dick	1961	UK		IPV/high dose		mOPV1	yes	unknown high dose IPV formulation
15	0	5	5	5	5	13	13	13	13	13																											390	1	GS - 3-23 mo	Domok	1961	Hungary					yes	complex history of natural exposure and vaccination
12	0	11	11	11	11	12	12	12	12	12																											2700	1	GS - 6-9 yr	Domok	1961	Hungary					yes	complex history of natural exposure and vaccination
21	0	16	16	16	16	20	20	20	20	20																											390	2	GS - 3-23 mo	Domok	1961	Hungary					yes	complex history of natural exposure and vaccination
1	0	0	0	0	0	0	0	0	0	0																											435	2	GS - 3-23 mo	Domok	1961	Hungary					yes	complex history of natural exposure and vaccination
18	0	17	17	17	17	17	17	17	17	17																											2700	2	GS - 6-9 yr	Domok	1961	Hungary					yes	complex history of natural exposure and vaccination
23	0	16	16	16	16	16	21	21	21	21																											390	3	GS - 3-23 mo	Domok	1961	Hungary					yes	complex history of natural exposure and vaccination
3	0	0	0	0	0	0	2	2	2	2																											435	3	GS - 3-23 mo	Domok	1961	Hungary					yes	complex history of natural exposure and vaccination
21	0	18	18	18	18	18	21	21	21	21																											2700	3	GS - 6-9 yr	Domok	1961	Hungary					yes	complex history of natural exposure and vaccination
5	0	1	1	1	1	2	2	2	2	2	5	5	5	5	5	5	5	5	5	5	5	5	5	5	5	5	5	5	5	5	5	5	5	5	5		14000	1	OPV1-OPV3-OPV2	Goffe	1961	United Kingdom					yes	previous wild poliovirus exposure
8	0	0	0	5	5	5	5	6	6	6	8	8	8	8	8	8	8	8	8	8	8	8	8	8	8	8	8	8	8	8	8	8	8	8	8		14147	2	OPV1-OPV3-OPV2	Goffe	1961	United Kingdom					yes	previous wild poliovirus exposure
10	0	0	0	0	0	3	3	3	4	4	4	4	4	4	4	4	4	6	6	6	6	8	8	8	10	10	10	10	10	10	10	10	10	10	10		14119	3	OPV1-OPV3-OPV2	Goffe	1961	United Kingdom					yes	previous wild poliovirus exposure
16	0	0	0	0	0	0	0	0	0	0	5	5	5	5	5	5	5	15	15	15	15	15	15	15													720	1	A triple negative mOPV1-mOPV3-mOPV2	Horstmann	1961	New Haven Conn USA	received IPV previously but didn't seroconvert\	seronegative		mOPV1
21	0	0	0	0	0	0	0	0	0	0	11	11	11	11	11	11	11	16	16	16	16	16	16	16													720	1	B triple negative mOPV1-bOPV23	Horstmann	1961	New Haven Conn USA	received IPV previously but didn't seroconvert\	seronegative		mOPV1
15	0	0	0	0	0	0	0	0	0	0	8	8	8	8	8	8	8	9	9	9	9	9	9	9													762	1	C triple negative tOPV-tOPV	Horstmann	1961	New Haven Conn USA	received IPV previously but didn't seroconvert\	seronegative		tOPV
12	0	0	0	0	0	0	0	0	0	0	5	5	5	5	5	5	5	7	7	7	7	7	7	7													780	2	A triple negative mOPV1-mOPV3-mOPV2	Horstmann	1961	New Haven Conn USA	received IPV previously but didn't seroconvert\	seronegative		mOPV2
19	0	0	0	0	0	0	0	0	0	0	15	15	15	15	15	15	15	15	15	15	15	15	15	15													762	2	B triple negative mOPV1-bOPV23	Horstmann	1961	New Haven Conn USA	received IPV previously but didn't seroconvert\	seronegative		bOPV23
24	0	0	0	0	0	0	0	0	0	0	15	15	15	15	15	15	15	15	15	15	15	15	15	15													762	2	C triple negative tOPV-tOPV	Horstmann	1961	New Haven Conn USA	received IPV previously but didn't seroconvert\	seronegative		tOPV
17	0	0	0	0	0	0	0	0	0	0	2	2	2	2	2	2	2	12	12	12	12	12	12	12													750	3	A triple negative mOPV1-mOPV3-mOPV2	Horstmann	1961	New Haven Conn USA	received IPV previously but didn't seroconvert\	seronegative		mOPV3
22	0	0	0	0	0	0	0	0	0	0	8	8	8	8	8	8	8	13	13	13	13	13	13	13													762	3	B triple negative mOPV1-bOPV23	Horstmann	1961	New Haven Conn USA	received IPV previously but didn't seroconvert\	seronegative		bOPV23
18	0	0	0	0	0	0	0	0	0	0	2	2	2	2	2	2	2	4	4	4	4	4	4	4													762	3	C triple negative tOPV-tOPV	Horstmann	1961	New Haven Conn USA	received IPV previously but didn't seroconvert\	seronegative		tOPV
16	0	0	0	5	5	12	12	12	12	12																											0	1	A & B mOPV1 maternal NAb1 <=32	Holguin	1962	Atlanta USA		unvaccinated		mOPV1
9	0	0	0	1	1	3	3	3	3	3																											0	1	A & B mOPV1 maternal NAb1 >=512	Holguin	1962	Atlanta USA		unvaccinated		mOPV1
33	0	0	0	8	8	19	19	19	19	19																											0	1	A & B mOPV1 maternal NAb1 64-256	Holguin	1962	Atlanta USA		unvaccinated		mOPV1
3	0	0	0	3	3	3	3	3	3	3																											0	1	C & D bOPV maternal NAb1 <=32	Holguin	1962	Atlanta USA		unvaccinated		bOPV13
1	0	0	0	0	0	0	0	0	0	0																											0	1	C & D bOPV maternal NAb1 >=512	Holguin	1962	Atlanta USA		unvaccinated		bOPV13
7	0	0	0	4	4	7	7	7	7	7																											0	1	C & D bOPV maternal NAb1 64-256	Holguin	1962	Atlanta USA		unvaccinated		bOPV13
3	0	0	0	0	0	0	0	0	0	0																											0	3	C & D bOPV maternal NAb1 <=32	Holguin	1962	Atlanta USA		unvaccinated		bOPV13
3	0	0	0	0	0	2	2	2	2	2																											0	3	C & D bOPV maternal NAb1 >=512	Holguin	1962	Atlanta USA		unvaccinated		bOPV13
15	0	0	0	3	3	7	7	7	7	7																											0	3	C & D bOPV maternal NAb1 64-256	Holguin	1962	Atlanta USA		unvaccinated		bOPV13
28	0	5	5	8	8	14	14	26	26	28	28	28	28	28	28	28	28	28	28	28	28																1825	1	index and contact family children titer < 8	Marine	1962	Rhode Island USA					yes	oral shedding; mix of naïve and IPV prior immunity cannot be separated
39	0	0	0	0	0	0	1	1	1	1	1	1	1	7	7	7	7	15	15	15	28																1825	1	index and contact family children titer < 8, fecal	Marine	1962	Rhode Island USA		naive-wpv		WPV
16	0	11	11	14	14	15	15	16	16	16	16	16	16	16	16	16	16	16	16	16	16																1825	1	index and contact family children titer 128+	Marine	1962	Rhode Island USA					yes	oral shedding; mix of naïve and IPV prior immunity cannot be separated
10	0	0	0	0	0	0	1	1	1	1	1	1	1	4	4	4	4	5	5	5	10																1825	1	index and contact family children titer 128-256, fecal	Marine	1962	Rhode Island USA					yes	prior WPV exposure
7	0	0	0	0	0	0	0	0	0	0	2	2	2	3	3	3	3	5	5	5	6																1825	1	index and contact family children titer 512+, fecal	Marine	1962	Rhode Island USA					yes	oral shedding; mix of naïve and IPV prior immunity cannot be separated
24	0	13	13	19	19	23	23	24	24	24	24	24	24	24	24	24	24	24	24	24	24																1825	1	index and contact family children titer 8-64	Marine	1962	Rhode Island USA					yes	prior WPV exposure
17	0	0	0	0	0	0	1	1	1	1	4	4	4	4	4	4	4	7	7	7	12																1825	1	index and contact family children titer 8-64, fecal	Marine	1962	Rhode Island USA					yes	oral shedding; mix of naïve and IPV prior immunity cannot be separated
8	0	0	0	0	2	2	2	2	3	3	3																										3650	1	total NAb < 4	Kogon	1965	New York USA					yes	complex history of natural exposure and vaccination
76	0	0	0	0	45	45	45	45	59	59	59																										3650	1	total NAb >= 256	Kogon	1965	New York USA					yes	complex history of natural exposure and vaccination
91	0	0	0	0	39	39	39	39	46	46	46																										3650	1	total NAb 32-128	Kogon	1965	New York USA					yes	complex history of natural exposure and vaccination
62	0	0	0	0	19	19	19	19	24	24	24																										3650	1	total NAb 4-16	Kogon	1965	New York USA					yes	complex history of natural exposure and vaccination
5	0	0	0	0	2	2	2	2	2	2	2																										3680	2	age group < 1	Kogon	1965	New York USA					yes	complex history of natural exposure and vaccination
93	0	0	0	0	55	55	55	55	68	68	68																										3680	2	age group >=20	Kogon	1965	New York USA					yes	complex history of natural exposure and vaccination
30	0	0	0	0	14	14	14	14	16	16	16																										3680	2	age group 10-19	Kogon	1965	New York USA					yes	complex history of natural exposure and vaccination
39	0	0	0	0	14	14	14	14	18	18	18																										3680	2	age group 1-4	Kogon	1965	New York USA					yes	complex history of natural exposure and vaccination
70	0	0	0	0	25	25	25	25	32	32	32																										3680	2	age group 5-9	Kogon	1965	New York USA					yes	complex history of natural exposure and vaccination
5	0	0	0	0	2	2	2	2	2	2	2																										3680	3	age group < 1	Kogon	1965	New York USA					yes	complex history of natural exposure and vaccination
93	0	0	0	0	55	55	55	55	68	68	68																										3680	3	age group >=20	Kogon	1965	New York USA					yes	complex history of natural exposure and vaccination
30	0	0	0	0	14	14	14	14	16	16	16																										3680	3	age group 10-19	Kogon	1965	New York USA					yes	complex history of natural exposure and vaccination
39	0	0	0	0	14	14	14	14	18	18	18																										3680	3	age group 1-4	Kogon	1965	New York USA					yes	complex history of natural exposure and vaccination
70	0	0	0	0	25	25	25	25	32	32	32																										3680	3	age group 5-9	Kogon	1965	New York USA					yes	complex history of natural exposure and vaccination
52	0	0	0	0	46	46	46	46	46	46	46	49	49	49	49	49																					2520	1	OPV1 prior 16 <= titer <= 64	Glezen	1966	Waynesville Missouri USA					yes	unkown history of natural exposure
51	0	0	0	0	42	42	42	42	42	42	42	47	47	47	47	47																					2520	1	OPV1 prior titer <= 8	Glezen	1966	Waynesville Missouri USA					yes	unkown history of natural exposure
30	0	0	0	0	28	28	28	28	28	28	28	28	28	28	28	28																					2520	1	OPV1 prior titer >= 128	Glezen	1966	Waynesville Missouri USA					yes	unkown history of natural exposure
37	0	0	1	1	1	1	14	14	14	14	14	14	14	14																						120	180	1	A - IPV DTP - 5.7	Henry	1966	London United Kingdom		IPVx3	2,3,4 months	mOPV1
36	0	0	0	0	0	0	2	2	2	2	2	2	2	2																							180	1	B - DTP only - 5.7	Henry	1966	London United Kingdom	assume shedding at least 1 week after last observation	unvaccinated		mOPV1
25	0	0	0	0	0	0	12	12	12	12	12	12	12	12																						450	480	1	C - IPV DTP - 5.7	Henry	1966	London United Kingdom		IPVx4	2,3,4,15 months	mOPV1
15	0	0	5	5	5	5	15	15	15	15	15	15	15	15																						280	480	1	D - tOPV - 5.7	Henry	1966	London United Kingdom		tOPVx3	7,8,9 months	mOPV1
255	0	0	0	0	16.6	16.6	16.6	16.6	37.7	37.7	37.7	46.2	46.2	46.2																							730	1	vaccinees initially tripple negative	Takatsu	1966	Japan		unvaccinated		mOPV1
263	0	0	0	0	1.9	1.9	1.9	1.9	1.9	1.9	1.9	23.9	23.9	23.9																							790	2	vaccinees initially tripple negative	Takatsu	1966	Japan		unvaccinated		mOPV2
222	0	0	0	0	12.7	12.7	12.7	12.7	20.4	20.4	20.4	53.7	53.7	53.7																							760	3	vaccinees initially tripple negative	Takatsu	1966	Japan		unvaccinated		mOPV3
65	0	0	0	0	3	3	3	3	10	10	10	16	16	16	16	22	22	22	22																		365	1	group I	BenyeshMelnick	1967	Houston USA	edited from Behrend2014	unvaccinated		mOPV1
24	0	0	0	0	6.2	6.2	6.2	6.2	6.2	6.2	6.2	6.2	6.2	6.2	6.2	8.9	8.9	8.9	8.9																		365	1	group IV	BenyeshMelnick	1967	Houston USA		unvaccinated		tOPV
66	0	0	0	0	3	3	3	3	10	10	10	18	18	18	18	31	31	31	31																		365	2	group II	BenyeshMelnick	1967	Houston USA	edited from Behrend2014	unvaccinated		mOPV2
54	0	0	0	0	0	0	0	0	13.2	13.2	13.2	22	22	22	22	28	28	28	28																		365	2	group IV	BenyeshMelnick	1967	Houston USA		unvaccinated		tOPV
40	0	0	0	0	2	2	2	2	13	13	13	18	18	18	18	22	22	22	22																		365	3	group III	BenyeshMelnick	1967	Houston USA	edited from Behrend2014	unvaccinated		mOPV3
40	0	0	0	0	4.5	4.5	4.5	4.5	4.5	4.5	4.5	8.5	8.5	8.5	8.5	8.5	8.5	8.5	8.5																		365	3	group IV	BenyeshMelnick	1967	Houston USA		unvaccinated		tOPV
41	0	0	0	0	13	13	13	13	26	26	26	35	35	35	35	35	37	37	37	37	41	41	41	41	41	41	41	41	41								2520	1	prior IPV titer <8	Glezen	1969	Missouri USA					yes	unkown history of natural exposure
10	0	0	0	0	7	7	7	7	9	9	9	9	9	9	9	9	10	10	10	10	10	10	10	10	10	10	10	10	10								2520	1	prior IPV titer >=128	Glezen	1969	Missouri USA					yes	unkown history of natural exposure
17	0	0	0	0	9	9	9	9	13	13	13	13	13	13	13	13	17	17	17	17	17	17	17	17	17	17	17	17	17								2520	1	prior IPV titer 32-64	Glezen	1969	Missouri USA					yes	unkown history of natural exposure
29	0	0	0	0	15	15	15	15	25	25	25	29	29	29	29	29	29	29	29	29	29	29	29	29	29	29	29	29	29								2520	1	prior IPV titer 8-16	Glezen	1969	Missouri USA					yes	unkown history of natural exposure
17	0	0	0	0	4	4	4	4	14	14	14	14	14	14	14	14	15	15	15	15	17	17	17	17	17	17	17	17	17								2520	2	prior IPV titer <8	Glezen	1969	Missouri USA	antibody bracket shifted up by 1 dilution				yes	unkown history of natural exposure
17	0	0	0	0	4	4	4	4	15	15	15	17	17	17	17	17	17	17	17	17	17	17	17	17	17	17	17	17	17								2520	2	prior IPV titer >=128	Glezen	1969	Missouri USA	antibody bracket shifted up by 1 dilution				yes	unkown history of natural exposure
53	0	0	0	0	0	0	0	0	44	44	44	46	46	46	46	46	52	52	52	52	53	53	53	53	53	53	53	53	53								2520	2	prior IPV titer 32-64	Glezen	1969	Missouri USA	antibody bracket shifted up by 1 dilution				yes	unkown history of natural exposure
45	0	0	0	0	15	15	15	15	40	40	40	42	42	42	42	42	43	43	43	43	45	45	45	45	45	45	45	45	45								2520	2	prior IPV titer 8-16	Glezen	1969	Missouri USA	antibody bracket shifted up by 1 dilution				yes	unkown history of natural exposure
45	0	0	0	0	0	0	0	0	0	0	0	0	0	0	0	0	18	18	18	18	35	35	35	35	35	35	35	35	35								2520	3	prior IPV titer <8	Glezen	1969	Missouri USA					yes	unkown history of natural exposure
7	0	0	0	0	1	1	1	1	1	1	1	2	2	2	2	2	6	6	6	6	7	7	7	7	7	7	7	7	7								2520	3	prior IPV titer >=128	Glezen	1969	Missouri USA					yes	unkown history of natural exposure
20	0	0	0	0	0	0	0	0	0	0	0	4	4	4	4	4	13	13	13	13	18	18	18	18	18	18	18	18	18								2520	3	prior IPV titer 32-64	Glezen	1969	Missouri USA					yes	unkown history of natural exposure
28	0	0	0	0	0	0	0	0	0	0	0	2	2	2	2	2	13	13	13	13	26	26	26	26	26	26	26	26	26								2520	3	prior IPV titer 8-16	Glezen	1969	Missouri USA					yes	unkown history of natural exposure
47	0	0	0	0	35	35	35	35	35	35	35	35	35	35	35	35	35	35	35	35																	60	1	control 3x tOPV	Dong	1986	Henan China		unvaccinated		tOPV
44	0	0	0	0	0	0	0	0	0	0	37	37	37	37	37	37	37	37	37	37	37	37	43	43	43	43	43	43	43	43							0	1	test 4x tOPV	Dong	1986	Henan China		unvaccinated		tOPV
17	0	0	0	0	11	11	11	11	11	13	13	13	13	13	13	13	13	13	13	13																0	60	1	test 4x tOPV	Dong	1986	Henan China		tOPVx1	0 months	tOPV
54	0	0	0	0	32	32	32	32	32	32	39	39	39	39	39	39	39	39	39	39																	60	2	control 3x tOPV	Dong	1986	Henan China		unvaccinated		tOPV
44	0	0	0	0	0	0	0	0	0	0	30	30	30	30	30	30	30	30	30	30	30	30	36	36	36	36	36	36	36	36							0	2	test 4x tOPV	Dong	1986	Henan China		unvaccinated		tOPV
14	0	0	0	0	6	6	6	6	6	9	9	9	9	9	9	9	9	9	9	9																0	60	2	test 4x tOPV	Dong	1986	Henan China		tOPVx1	0 months	tOPV
79	0	0	0	0	0	0	0	0	0	25	25	25	25	25	25	25	25	25	25	25																	60	3	control 3x tOPV	Dong	1986	Henan China		unvaccinated		tOPV
24	0	0	0	0	0	0	0	0	0	0	3	3	3	3	3	3	3	3	3	3	3	3	17	17	17	17	17	17	17	17							0	3	test 4x tOPV	Dong	1986	Henan China		unvaccinated		tOPV
49	0	0	0	0	8	8	8	8	8	26	26	26	26	26	26	26	26	26	26	26																0	60	3	test 4x tOPV	Dong	1986	Henan China		tOPVx1	0 months	tOPV
37	0	0	4	4	4	23	23	23	28	28	28	28	28	28	28	31	31	31	31	31	31															540	720	1	IPV high chal	Onorato	1991	Maryland USA		IPVx3	2,4,18 months	mOPV1
22	0	0	0	6	6	6	6	6	20	20	20	20	20	20	20	20	20	20	20	20	20															540	720	1	IPV low chal	Onorato	1991	Maryland USA		IPVx3	2,4,18 months	mOPV1-low	yes	low-dose mOPV1; atypical assay (prefered to count plates with 10-100 plaques)
14	0	6	6	6	6	12	12	12	13	13	13	13	13	13	14	14	14	14	14	14	14															540	708	1	OPV high chal	Onorato	1991	Maryland USA		tOPVx3	2,4,18 months	mOPV1
6	2	2	5	5	5	6	6	6	6	6	6	6	6	6	6	6	6	6	6	6	6															540	708	1	OPV low chal	Onorato	1991	Maryland USA		tOPVx3	2,4,18 months	mOPV1-low	yes	low-dose mOPV1; atypical assay (prefered to count plates with 10-100 plaques)
62	0	0	19	19	30	30	30	30	40	40	40	46	46	46	46	46	46	46	46	46	46	54	54	54	54	54	54	54	54	54						90	120	1	IPV-IPV-IPV&OPV stools	IonNedelcu	1997	Romania		IPVx2	2,3 months	tOPV
66	0	6	6	6	19	19	19	19	24	24	24	31	31	31	31	31	31	31	31	31	31	51	51	51	51	51	51	51	51	51							60	1	OPV-OPV excretion	IonNedelcu	1997	Romania		unvaccinated		tOPV
62	0	0	1	1	24	24	24	24	35	35	35	40	40	40	40	40	40	40	40	40	40	56	56	56	56	56	56	56	56	56						90	120	2	IPV-IPV-IPV&OPV stools	IonNedelcu	1997	Romania		IPVx2	2,3 months	tOPV
59	0	0	0	0	22	22	22	22	35	35	35	43	43	43	43	43	43	43	43	43	43	54	54	54	54	54	54	54	54	54							60	2	OPV-OPV excretion	IonNedelcu	1997	Romania		unvaccinated		tOPV
61	0	0	4	4	10	10	10	10	29	29	29	42	42	42	42	42	42	42	42	42	42	56	56	56	56	56	56	56	56	56						90	120	3	IPV-IPV-IPV&OPV stools	IonNedelcu	1997	Romania		IPVx2	2,3 months	tOPV
52	0	0	2	2	4	4	4	4	12	12	12	28	28	28	28	28	28	28	28	28	28	45	45	45	45	45	45	45	45	45							60	3	OPV-OPV excretion	IonNedelcu	1997	Romania		unvaccinated		tOPV
132	0	0	0	0	36	36	36	36	36	36	73	73	73	73	73	73	117	117	117	117	117	117	117	126	126	126	126	132	132	132	132	132	132	132	132		90	1	total subjects	Maldonado	1997	Chiapas Mexico					yes	cannot separate shedding by vaccine schedule from reported data
45	0	0	27	27	28	28	28	28	28	28	39	39	39	39	39	39	39	39	39	39	39	41	41	41	41	41	41	41	41	45	45	45	45	45	45		150	1	total subjects	Maldonado	1997	Chiapas Mexico					yes	cannot separate shedding by vaccine schedule from reported data
125	0	0	0	0	44	44	44	44	44	44	64	64	64	64	64	64	64	110	110	110	110	110	110	110	123	123	123	123	123	123	125	125	125	125	125		90	2	total subjects	Maldonado	1997	Chiapas Mexico					yes	cannot separate shedding by vaccine schedule from reported data
11	0	0	0	0	0	0	0	0	0	5	5	5	5	5	5	5	5	9	9	9	9	9	9	9	9	11	11	11	11	11	11	11	11	11	11		150	2	total subjects	Maldonado	1997	Chiapas Mexico					yes	cannot separate shedding by vaccine schedule from reported data
62	0	0	0	0	0	0	0	0	0	28	28	28	28	28	28	28	28	49	49	49	49	49	49	49	62	62	62	62	62	62	62	62	62	62	62		90	3	total subjects	Maldonado	1997	Chiapas Mexico					yes	cannot separate shedding by vaccine schedule from reported data
45	0	0	0	0	6	6	6	6	6	6	35	35	35	35	35	35	35	43	43	43	43	43	43	43	45	45	45	45	45	45	45	45	45	45	45		150	3	total subjects	Maldonado	1997	Chiapas Mexico					yes	cannot separate shedding by vaccine schedule from reported data
11	0	0	2	2	4	4	4	7	7	7	7	7	8	8																							210	1	Vero-OPV	Mallet	1997	France		unvaccinated		tOPV
4	0	3	3	3	3	3	3	3	3	3	3	3	4	4																						240	270	1	Vero-OPV	Mallet	1997	France		tOPVx2	7,8 months	tOPV
10	0	0	0	0	0	0	0	4	4	4	4	4	4	4																							210	2	Vero-OPV	Mallet	1997	France		unvaccinated		tOPV
3	3	3	3	3	3	3	3	3	3	3	3	3	3	3																						240	270	2	Vero-OPV	Mallet	1997	France		tOPVx2	7,8 months	tOPV
1	0	0	0	0	0	0	0	0	0	0	0	0	1	1																							210	3	Vero-OPV	Mallet	1997	France		unvaccinated		tOPV
5	0	0	0	0	0	0	0	1	1	1	1	1	5	5																						210	240	3	Vero-OPV	Mallet	1997	France		tOPVx1	7 months	tOPV
3	0	0	0	0	0	0	0	0	0	0	0	0	0	0																						240	270	3	Vero-OPV	Mallet	1997	France		tOPVx2	7,8 months	tOPV
42	0	0	0	0	1	1	5	5	9	9	9	17	17	17	17	19	19	19	27	27	27															360	540	3	IPV-IPV-IPV-mOPV3	Piirainen	1999	Finland		IPVx3	4,6,12 months	mOPV3
21	0	0	0	0	0	3	3	3	11	11	11	11	12	12	12	12	12	12	12	17	17	17	18	18	18	18	18	18	18	18							150	1	OPV-OPV-OPV	Samoilovich	2003	Minsk Belarus	assume shedding stops at 90	unvaccinated		tOPV	yes	evidence for significant transmission: repeated second peaks 5 weeks after vaccination and 5/11 children excreting poliovirus in stool prior to first vaccination
14	0	0	0	0	0	5	5	5	8	8	8	8	11	11	11	11	11	11	11	11	11	11	11	11	11	11	13	13	13	13						160	210	1	OPV-OPV-OPV	Samoilovich	2003	Minsk Belarus		tOPVx1	5 months	tOPV	yes	evidence for significant transmission: repeated second peaks 5 weeks after vaccination and 5/11 children excreting poliovirus in stool prior to first vaccination
13	0	0	0	0	0	8	8	8	10	10	10	10	10	10	10	10	10	10	10	10	10	10	10	10	10	10	10	10	10	13						210	270	1	OPV-OPV-OPV	Samoilovich	2003	Minsk Belarus		tOPVx2	5,7 months	tOPV	yes	evidence for significant transmission: repeated second peaks 5 weeks after vaccination and 5/11 children excreting poliovirus in stool prior to first vaccination
22	0	0	0	0	0	0	0	0	6	6	6	6	6	6	6	6	6	6	6	8	8	8	13	13	13	13	16	16	16	17							150	2	OPV-OPV-OPV	Samoilovich	2003	Minsk Belarus		unvaccinated		tOPV	yes	evidence for significant transmission: repeated second peaks 5 weeks after vaccination and 5/11 children excreting poliovirus in stool prior to first vaccination
5	0	0	0	0	0	1	1	1	1	1	1	1	1	1	1	1	1	1	1	2	2	2	2	2	2	2	2	2	2	2						160	210	2	OPV-OPV-OPV	Samoilovich	2003	Minsk Belarus		tOPVx1	5 months	tOPV	yes	evidence for significant transmission: repeated second peaks 5 weeks after vaccination and 5/11 children excreting poliovirus in stool prior to first vaccination
3	0	0	0	0	0	0	0	0	2	2	2	2	2	2	2	2	2	2	2	2	2	2	2	2	2	2	3	3	3	3						210	270	2	OPV-OPV-OPV	Samoilovich	2003	Minsk Belarus		tOPVx2	5,7 months	tOPV	yes	evidence for significant transmission: repeated second peaks 5 weeks after vaccination and 5/11 children excreting poliovirus in stool prior to first vaccination
12	0	0	0	0	0	3	3	3	3	3	3	3	3	3	3	3	3	3	3	8	8	8	8	8	8	8	10	10	10	10							150	3	OPV-OPV-OPV	Samoilovich	2003	Minsk Belarus		unvaccinated		tOPV	yes	evidence for significant transmission: repeated second peaks 5 weeks after vaccination and 5/11 children excreting poliovirus in stool prior to first vaccination
9	0	0	0	0	0	1	1	1	2	2	2	2	2	2	2	2	2	2	2	2	2	2	2	2	2	2	4	4	4	8						160	210	3	OPV-OPV-OPV	Samoilovich	2003	Minsk Belarus		tOPVx1	5 months	tOPV	yes	evidence for significant transmission: repeated second peaks 5 weeks after vaccination and 5/11 children excreting poliovirus in stool prior to first vaccination
10	0	0	0	0	0	0	0	0	3	3	3	3	3	3	3	3	3	3	3	7	7	7	7	7	7	7	7	7	7	7						210	270	3	OPV-OPV-OPV	Samoilovich	2003	Minsk Belarus		tOPVx2	5,7 months	tOPV	yes	evidence for significant transmission: repeated second peaks 5 weeks after vaccination and 5/11 children excreting poliovirus in stool prior to first vaccination
5	0	0	1	1	1	1	1	1	3	3	3	4	4	4	4	5	5	5	5	5	5	5	5	5	5	5	5	5	5								18800	1	IPV immune 1	Abbink	2005	Netherlands		IPV/unknown		mOPV1	yes	small sample size and uncertain natural exposure history
10	0	0	0	0	7	7	7	7	10	10	10	10	10	10	10	10	10	10	10	10	10	10	10	10	10	10	10	10	10								23360	1	NI 1	Abbink	2005	Netherlands		natural immunity		mOPV1
83	0	0	1	1	37	37	37	37	60	60	60	60	66	66	66	72	72	72	72	79	79	79	81	81	81	81	83	83	83								23360	1	SN 1	Abbink	2005	Netherlands		seronegative		mOPV1	yes	some subjects showed memory immune response
7	0	0	0	0	1	1	1	1	5	5	5	6	6	6	6	7	7	7	7	7	7	7	7	7	7	7	7	7	7								18800	3	IPV immune 3	Abbink	2005	Netherlands		IPV/unknown		mOPV3	yes	small sample size and uncertain natural exposure history
13	0	0	0	0	8	8	8	8	11	11	11	11	12	12	12	12	12	12	12	12	12	12	12	12	12	12	13	13	13								23360	3	NI 3	Abbink	2005	Netherlands		natural immunity		mOPV3
86	0	0	0	0	8	8	8	8	36	36	36	36	48	48	48	64	64	64	64	73	73	73	77	77	77	77	80	80	80								23360	3	SN 3	Abbink	2005	Netherlands		seronegative		mOPV3	yes	some subjects showed memory immune response
20	0	0	0	0	0	0	1	1	1	1	1	1	1																								60	1	A/B OPV	Laassri	2005	Maryland Missouri USA		unvaccinated		tOPV
3	0	0	0	0	0	0	2	2	2	2	2	2	2																							120	180	1	A/B OPV	Laassri	2005	Maryland Missouri USA		tOPVx2	2,4 months	tOPV
23	0	0	0	0	0	0	13	13	13	13	13	13	13																							120	180	1	C IPV-IPV-OPV	Laassri	2005	Maryland Missouri USA		IPVx2	2,4 months	tOPV
42	0	0	0	0	0	0	14	14	14	14	14	14	14																								60	2	A/B OPV	Laassri	2005	Maryland Missouri USA		unvaccinated		tOPV
4	0	0	0	0	0	0	4	4	4	4	4	4	4																							120	180	2	A/B OPV	Laassri	2005	Maryland Missouri USA		tOPVx2	2,4 months	tOPV
32	0	0	0	0	0	0	22	22	22	22	22	22	22																							120	180	2	C IPV-IPV-OPV	Laassri	2005	Maryland Missouri USA		IPVx2	2,4 months	tOPV
28	0	0	0	0	0	0	5	5	5	5	5	5	5																								60	3	A/B OPV	Laassri	2005	Maryland Missouri USA		unvaccinated		tOPV
7	0	0	0	0	0	0	5	5	5	5	5	5	5																							120	180	3	A/B OPV	Laassri	2005	Maryland Missouri USA		tOPVx2	2,4 months	tOPV
21	0	0	0	0	0	0	13	13	13	13	13	13	13																							120	180	3	C IPV-IPV-OPV	Laassri	2005	Maryland Missouri USA		IPVx2	2,4 months	tOPV
54	0	0	0	0	11	11	11	11	30	30	30	36	36	36	36	36	36																			0	30	1	mOPV1-mOPV1	ElSayed	2008	Egypt		mOPV1x1	0 months	mOPV1
74	0	0	0	0	21	21	21	21	52	52	52	56	56	56	56	56	56																			0	30	1	tOPV-mOPV1	ElSayed	2008	Egypt		tOPVx1	0 months	mOPV1
18	0	0	0	0	11	11	11	11	11	11	11	13	13	13																						400	480	1	A IPV-IPVOPV-OPV-IPVOPV low status	Swartz	2008	Israel		IPVx3 & tOPVx3	4,7,13 months	tOPV
17	0	0	0	0	4	4	4	4	10	10	10	16	16	16																						210	300	1	B IPV-IPVOPV-OPV low status	Swartz	2008	Israel		IPVx2 & tOPVx2	4,7 months	tOPV
11	0	0	0	0	9	9	9	9	10	10	10	11	11	11																						210	300	1	C IPV-IPVOPV-OPV high status	Swartz	2008	Israel		IPVx2 & tOPVx2	4,7 months	tOPV
10	0	0	0	0	7	7	7	7	10	10	10	10	10	10																						400	480	2	A IPV-IPVOPV-OPV-IPVOPV low status	Swartz	2008	Israel		IPVx3 & tOPVx3	4,7,13 months	tOPV
12	0	0	0	0	10	10	10	10	10	10	10	12	12	12																						210	300	2	B IPV-IPVOPV-OPV low status	Swartz	2008	Israel		IPVx2 & tOPVx2	4,7 months	tOPV
2	0	0	0	0	1	1	1	1	2	2	2	2	2	2																						210	300	2	C IPV-IPVOPV-OPV high status	Swartz	2008	Israel		IPVx2 & tOPVx2	4,7 months	tOPV
13	0	0	0	0	2	2	2	2	8	8	8	11	11	11																						400	480	3	A IPV-IPVOPV-OPV-IPVOPV low status	Swartz	2008	Israel		IPVx3 & tOPVx3	4,7,13 months	tOPV
13	0	0	0	0	0	0	0	0	6	6	6	12	12	12																						210	300	3	B IPV-IPVOPV-OPV low status	Swartz	2008	Israel		IPVx2 & tOPVx2	4,7 months	tOPV
8	0	0	0	0	2	2	2	2	6	6	6	8	8	8																						210	300	3	C IPV-IPVOPV-OPV high status	Swartz	2008	Israel		IPVx2 & tOPVx2	4,7 months	tOPV
173	0	0	41	41	41	41	63	63	63	63	70	70	70	94																						96	203	2	IPV-bOPV-bOPV	ORyan	2015	Chile		IPVx1 & bOPVx2	2,3,4 months	mOPV2
181	0	0	42	42	42	42	59	59	59	59	87	87	87	105																						96	203	2	IPV-IPV-bOPV	ORyan	2015	Chile		IPVx2 & bOPVx1	2,3,4 months	mOPV2
177	0	0	13	13	13	13	21	21	21	21	52	52	52	65																						96	203	2	IPV-IPV-IPV	ORyan	2015	Chile		IPVx3	2,3,4 months	mOPV2
197	0	0	47	47	47	47	75	75	75	75	91	91	91	121																						96	126	2	bOPV13x3	Asturias	2016	Latin America		bOPVx3	2,3,4 months	mOPV2
193	0	0	53	53	53	53	85	85	85	85	103	103	103	128																						96	126	2	bOPV13x3&IPVx1	Asturias	2016	Latin America		bOPVx3 & IPVx1	2,3,4 months	mOPV2
85	0	0	79	79	79	79	79	79	79	79	80	80	80	81																						96	126	2	tOPVx3	Asturias	2016	Latin America		tOPVx3	2,3,4 months	mOPV2
187	0	0	41	41	41	41	55	55	55	55	79	79	79	90																						96	280	2	bOPV13x3	Asturias	2016	Latin America		bOPVx3	2,3,4 months	mOPV2
189	0	0	48	48	48	48	80	80	80	80	126	126	126	135																						250	280	2	bOPV13x3&IPVx2	Asturias	2016	Latin America		bOPVx3 & IPVx2	2,3,4,8 months	mOPV2
