# Supplementary material for: Assessing the stability of polio eradication after the withdrawal of oral polio vaccine
Source: PLoS Biol. 2018 Apr 27;16(4):e2002468. doi: 10.1371/journal.pbio.2002468 (PMC5942853; doi:10.1371/journal.pbio.2002468)
Supplement: S1 Code — A version that may receive continued post-publication development is available at https://famulare.github.io/cessationStability/. (ZIP) [file pbio.2002468.s002.zip › data/shedding/sheddingTitersGivenPositive.xlsx]

## Sheet: Shed_GMT_time
N subjects shedding	2	4	6	8	10	12	14	16	18	20	22	24	26	28	30	32	34	36	38	40	42	44	46	48	50	age last dose (days)	dose time (days)	Serotype	study group	Author	pub date	study location	notes	immunization	schedule	challenge	excluded	reason
42				4.83			4.85				3.97			3.78													1825	1	mOPV1-mOPV3-mOPV2 negative all	Verlinde	1959	Netherlands	assume 5 yrs old	seronegative		mOPV1
40				2.9				3.43			2.75																1825	2	mOPV1-mOPV3-mOPV2 negative all	Verlinde	1959	Netherlands	assume 5 yrs old	seronegative		mOPV2
46				4.37			4.02				3.93			3.59				3.6			2.9				3.4		1825	3	mOPV1-mOPV3-mOPV2 negative all	Verlinde	1959	Netherlands	assume 5 yrs old	seronegative		mOPV3
36				4.97			3.07				3.58			4.78													7200	1	mOPV1-mOPV3-mOPV2 positive all	Verlinde	1959	Netherlands	assume 20 yrs old	natural immunity		mOPV1
34				3.5				2.98																			7200	2	mOPV1-mOPV3-mOPV2 positive all	Verlinde	1959	Netherlands	assume 20 yrs old	natural immunity		mOPV2
28				3.83			2.95				3.09			2.07													7200	3	mOPV1-mOPV3-mOPV2 positive all	Verlinde	1959	Netherlands	assume 20 yrs old	natural immunity		mOPV3
12	4.1	4.29	5.35	5.18	4.97	5.05	4.85	3.85	3.69	3.81																	405	1	control group B	Dick	1961	UK		unvaccinated		mOPV1
10	4.11	4.76	5.16	5.16	5.3	5.2	4.58	3.85	4.38	3.45																280	320	1	IPV group A	Dick	1961	UK		IPVx2	8,9 months	mOPV1
15	4.3	5	5.6	5.6	5.4	5.5	5.2				4.8			3.6													360	2	naïve	Dane	1961	UK		unvaccinated		mOPV2
34				3.6			3.7				3.9																2520	1	OPV-OPV total	Glezen	1969	Missouri USA		tOPVx1	6-8 y	tOPV	yes	unkown history of natural exposure
12				4.2				3.9			3.4																2520	2	OPV-OPV total	Glezen	1969	Missouri USA		tOPVx1	6-8 y	tOPV	yes	unkown history of natural exposure
52				3.7			4.3				3.9																2520	3	OPV-OPV total	Glezen	1969	Missouri USA		tOPVx1	6-8 y	tOPV	yes	unkown history of natural exposure
42	4.5		5.59	5.39785		4.25843		4.40244			4.35616			4.12727				3.5			4.4					360	540	3	IPV-IPV-IPV-mOPV3	Piirainen	1999	Finland	values adjusted from Figure 1 to show GMT of fraction still shedding in table 1: value = (fig value)/(frac shedding)	IPVx3	4,6,12 months	mOPV3
7		3.8		4			3.8				3.4			3.9													18800	1	IPV immune 1	Abbink	2005	Netherlands		IPV/unknown		mOPV1	yes	small sample size and uncertain natural exposure history
10		3.4		3.7			3.7																				23360	1	NI 1	Abbink	2005	Netherlands		natural immunity		mOPV1
85		4.6		4.7			4				4			3.9				4			3.9				3.7		23360	1	SN 1	Abbink	2005	Netherlands		seronegative		mOPV1	yes	most subjects showed memory immune response
6		4		3.9			3.7				3.6			3.6													18800	3	IPV immune 3	Abbink	2005	Netherlands		IPV/unknown		mOPV3	yes	small sample size and uncertain natural exposure history
13		3.4		4.1			4.7				3.8			4.1				3.1			3.8				3.8		23360	3	NI 3	Abbink	2005	Netherlands		natural immunity		mOPV3
86		4.2		4.6			4.6				4.3			4.1				4			3.9				3.8		23360	3	SN 3	Abbink	2005	Netherlands		seronegative		mOPV3
154				6.5			4.8				4.6			4.8												96	170	2	IPV-bOPV-bOPV	ORyan	2015	Chile		IPVx1 & bOPVx2	2,3,4 months	mOPV2
170				6.4			4.9				4.6			4.5												96	170	2	IPV-IPV-bOPV	ORyan	2015	Chile		IPVx2 & bOPVx1	2,3,4 months	mOPV2
166				6.7			5.2				4			3.9												96	170	2	IPV-IPV-IPV	ORyan	2015	Chile		IPVx3	2,3,4 months	mOPV2
150				5.7			4.6				4.5			4												96	126	2	bOPV13x3	Asturias	2016	Latin America		bOPVx3	2,3,4 months	mOPV2
140				5.5			4.3				3.9			4.3												96	126	2	bOPV13x3&IPVx1	Asturias	2016	Latin America		bOPVx3 & IPVx1	2,3,4 months	mOPV2
7				3.1			3				3.2			2.9												96	126	2	tOPVx3	Asturias	2016	Latin America		tOPVx3	2,3,4 months	mOPV2
146				6.2			5				4.8			4.5												96	280	2	bOPV13x3	Asturias	2016	Latin America		bOPVx3	2,3,4 months	mOPV2
141				6.1			4.3				3.5			3.7												250	280	2	bOPV13x3&IPVx2	Asturias	2016	Latin America		bOPVx3 & IPVx2	2,3,4,8 months	mOPV2
