# Supplementary material for: Assessing the stability of polio eradication after the withdrawal of oral polio vaccine
Source: PLoS Biol. 2018 Apr 27;16(4):e2002468. doi: 10.1371/journal.pbio.2002468 (PMC5942853; doi:10.1371/journal.pbio.2002468)
Supplement: S1 Code — A version that may receive continued post-publication development is available at https://famulare.github.io/cessationStability/. (ZIP) [file pbio.2002468.s002.zip › data/shedding/VaccineResponseTables.xlsx]

## Sheet: calculators
	std dev antibody calculator from 95% confidence interval								linear scale variance from confidence intervals						GMT stats antibody from CDF
	input reciprocal dilution			output log2(values)												CDF in log2(titer)
	Use N = 1 when 95%CI is for range of observations
	Use N = study group size when 95%CI is the uncertainty of the mean
N	GMT	CI-lb	CI-ub	log2(GMT)	var log2				N	CI-lb	CI-ub	var			N subjects	0	1	2	3	4	5	6	7	8	9	10	11	12
38	53			5.72792	#DIV/0!				1	0	5	1.62693				14	14	14	21	29	40	51	64	75	77	80	80	80
38	13			3.70044	#DIV/0!				1	6	8	0.260308				14	0	0	7	8	11	11	13	11	2	3	0	0	PDF values
38	9			3.16993	#DIV/0!				1	9	11	0.260308				25.1252	16.1002	9.07516	4.05016	1.02516	0.00015625	0.975156	3.95016	8.92516	15.9002	24.8752	35.8502	48.8252	difference from mean, squared
42	31			4.9542	#DIV/0!				1	2.8	6	0.666389
42	39			5.2854	#DIV/0!				1	2.5	4.8	0.344258				mean =	5.0125	estimate only if data not shown
42	40			5.32193	#DIV/0!				1	2.5	2.9	0.0104123				var =	8.18734	estimate only if data not shown
1				#NUM!	#DIV/0!				25			0
1				#NUM!	#DIV/0!				10	8	11	5.85693
1				#NUM!	#DIV/0!				36	5	48	4331.79
0	0	0	0	#NUM!	#DIV/0!				24	4	34	1405.66
0	0	0	0	#NUM!	#DIV/0!				4	8	8	0			Shedding duration stats from CDF days shedding
177	725	543	996	9.50184	8.82286										N subjects shedding	2	4	6	8	10	12	14	16	18	20	22	24	26	28	30	32	34	36	38	40	42	44	46	48	50	52	54	56	58	60	70	80	90	100
				#NUM!	#DIV/0!				N	Quart 2	Quart 3	var			3	0	0	0	0	0	2	2	2	2	2	3	3	3	3	3	3	3	3	3	3	3	3	3	3	3	3	3	3	3	3	3	3	3	3
				#NUM!					1	3.5	6	3.37911				0	0	0	0	0	2	0	0	0	0	1	0	0	0	0	0	0	0	0	0	0	0	0	0	0	0	0	0	0	0	0	0	0	0
				#NUM!	#DIV/0!				1	3.2	5.9	3.94139				177.778	128.444	87.1111	53.7778	28.4444	11.1111	1.77778	0.444444	7.11111	21.7778	44.4444	75.1111	113.778	160.444	215.111	277.778	348.444	427.111	513.778	608.444	711.111	821.778	940.444	1067.11	1201.78	1344.44	1495.11	1653.78	1820.44	1995.11	2988.44	4181.78	5575.11	7168.44
				#NUM!	#DIV/0!				1	2.5	3.5	0.540657
				#NUM!	#DIV/0!				1	2.8	6	5.53633				mean =	15.3333	estimate only if data not shown
				#NUM!	#DIV/0!				1	2.5	4.8	2.86008				var =	22.2222	estimate only if data not shown
				#NUM!	#DIV/0!				1	2.5	2.9	0.0865052
				#NUM!	#DIV/0!				1			0
				#NUM!	#DIV/0!				1			0
				#NUM!	#DIV/0!				1			0			Shedding titer from CDF
				#NUM!	#DIV/0!										N subjects shedding	0.2	0.4	0.6	0.8	1	1.2	1.4	1.6	1.8	2	2.2	2.4	2.6	2.8	3	3.2	3.4	3.6	3.8	4	4.2	4.4	4.6	4.8	5	5.2	5.4	5.6	5.8	6	6.2	6.4	6.6	6.8
				#NUM!	#DIV/0!										27	3	3	3	3	4	4	4	5	5	5	8	9	10	10	11	16	21	22	23	23	27	27	27	27	27	27	27	27	27	27	27	27	27	27
				#NUM!	#DIV/0!											3	0	0	0	1	0	0	1	0	0	3	1	1	0	1	5	5	1	1	0	4	0	0	0	0	0	0	0	0	0	0	0	0	0
				#NUM!	#DIV/0!											6.64494	5.65383	4.74272	3.9116	3.16049	2.48938	1.89827	1.38716	0.956049	0.604938	0.333827	0.142716	0.0316049	0.000493827	0.0493827	0.178272	0.38716	0.676049	1.04494	1.49383	2.02272	2.6316	3.32049	4.08938	4.93827	5.86716	6.87605	7.96494	9.13383	10.3827	11.7116	13.1205	14.6094	16.1783
				#NUM!	#DIV/0!
				#NUM!	#DIV/0!											mean =	2.77778	estimate only if data not shown
				#NUM!	#DIV/0!											var =	1.42025	estimate only if data not shown
				#NUM!	#DIV/0!
				#NUM!	#DIV/0!
				#NUM!	#DIV/0!
				#NUM!	#DIV/0!
[truncated: 3 more columns]

## Sheet: Events
N subjects serology	N subjects tested for shedding	prior combined IPVOPV doses	prior IPV homotypic doses	prior dose D-antigen	prior LPV homotypic doses	prior dose log10(TCID50)	Maternal Ab record time (days)	Maternal Ab log2(GMT)	Maternal Ab variance	Serotype	dose time (days)	dose D-antigen if IPV	dose titer log10(TCID50) if OPV	pre-dose serum record time (days)	pre-dose seroprev incl mat Ab (1:8)	titers are seropositive subjects only?	incl mat Ab pre-dose log2(GMT)	pre-dose variance	incl mat Ab post-dose log2(GMT)	post-dose variance	fract seroconv on chal(4x)	post-dose seroprev (1:8)	post-dose serum record time (days)	fract shed	shed titer log10(TCID50)	titer variance	shed duration (days)	duration variance	shedding route	fract reverted of shedders	risk factors	route of administration	vaccine formulation	study group	Author	pub date	study location	notes
29	29		3		1	5.8				1	18800		5.8	18800	1	0	4.5	1.25			0.48		18856	0.172414	4.4		19.6	73						IPV immune 1	Abbink	2005	Netherlands	assume childhood WPV
50	46		0		1	5.8				1	23360		5.8	23360	1	0	4.5	1.25			0.5		23416	0.217391	3.73		12.4	13.4						NI 1	Abbink	2005	Netherlands	childhood WPV infection; natual immuned to type 1
98	103		0		1	5.8				1	23360		5.8	23360	0	0	0.66	0.63			0.93		23416	0.805825	4.7		19.4	137						SN 1	Abbink	2005	Netherlands	assume childhood WPV infection with fully waned antibodies;seronegative to type 1; dose date calculated using research year (1999) and median year (1935)
39	39		3		1	4				3	18800		4	18800	1	0	4.5	1.25			0.07		18856	0.179487	4.33		19.7	39						IPV immune 3	Abbink	2005	Netherlands
57	44		0		1	4				3	23360		4	23360	1	0	4.5	1.25			0.25		23416	0.295455	4.48		16.5	142						NI 3	Abbink	2005	Netherlands	natual immuned to type 3
103	115		0		1	4				3	23360		4	23360	0	0	0.67	0.67			0.73		23416	0.747826	3.79		30.2	304						SN 3	Abbink	2005	Netherlands	assume childhood WPV infection fully waned antibodies; seronegative to type 3; dose date calculated using research year (1999) and median year (1935)
10			0		0					1	60	32																						IPV group 1	Abraham	1993	Buffalo USA	control group without challenge. No serology performed
26	26		3	40	0					1	720		6											0.307692						0.375				IPV-IPV-IPV-OPV group 3	Abraham	1993	Buffalo USA
26	26		2	40	0					1	360		6											0.769231						0.6				IPV-IPV-OPV group 2	Abraham	1993	Buffalo USA
13	13		0		0					1	60		6											0.769						0.4				OPV group 1	Abraham	1993	Buffalo USA
6	6		0		1	6				1	120		6											0.833						0.2				OPV-OPV group 2	Abraham	1993	Buffalo USA
6	6		0		2	6				1	540		6											0.667						0				OPV-OPV-OPV group 3	Abraham	1993	Buffalo USA
10			0		0					2	60	8																						IPV group 1	Abraham	1993	Buffalo USA	control group without challenge. No serology performed
26	26		3	8	0					2	720		5											0.307692						0.625				IPV-IPV-IPV-OPV group 3	Abraham	1993	Buffalo USA
26	26		2	8	0					2	360		5											0.346154						0.888889				IPV-IPV-OPV group 2	Abraham	1993	Buffalo USA
13	13		0		0					2	60		5											0.385						0.8				OPV group 1	Abraham	1993	Buffalo USA
6	6		0		1	5				2	120		5											0.333						0.5				OPV-OPV group 2	Abraham	1993	Buffalo USA
6	6		0		2	5				2	540		5											0.167						0				OPV-OPV-OPV group 3	Abraham	1993	Buffalo USA
10			0		0					3	60	40																						IPV group 1	Abraham	1993	Buffalo USA	control group without challenge. No serology performed
26	26		3	32	0					3	720		5.7											0.692308						1				IPV-IPV-IPV-OPV group 3	Abraham	1993	Buffalo USA
26	26		2	32	0					3	360		5.7											0.615385						1				IPV-IPV-OPV group 2	Abraham	1993	Buffalo USA
13	13		0		0					3	60		5.5											0.154						0				OPV group 1	Abraham	1993	Buffalo USA
6	6		0		1	5.5				3	120		5.5											0						0				OPV-OPV group 2	Abraham	1993	Buffalo USA
6	6		0		2	5.5				3	540		5.5											0						0				OPV-OPV-OPV group 3	Abraham	1993	Buffalo USA
139			2	40	0					1	180	40		180	0.986577	0	10	4.1	11.2	1.8		1	210											IPV-IPV-IPV-IPV	Asturias	2007	Guatemala
139			3	40	0					1	360		6	360	0.986111	0	8.8	2.9	11.7	1.5		1	390											IPV-IPV-IPV-IPV	Asturias	2007	Guatemala
153	36		2	40	0					1	180		6	180	0.993333	0	10.4	2.6	10.8	3.8		1	210	0.0833333										IPV-IPV-OPV-OPV	Asturias	2007	Guatemala
153			2	40	1	6				1	360		6	360	0.993333	0	9	3.7	10.3	6.3		1	390											IPV-IPV-OPV-OPV	Asturias	2007	Guatemala
136			0		2	6				1	180		6	180	0.971	0	9.4	4.4	9.5	3.2		0.993	210											OPV only	Asturias	2007	Guatemala	total group
138			0		3	6				1	360		6	360	0.986	0	8.9	4.3	9.1	4.4		0.993	390											OPV only	Asturias	2007	Guatemala
139			2	8	0					2	180	8		180	0.986577	0	8.9	6.3	11.3	1.9		1	210											IPV-IPV-IPV-IPV	Asturias	2007	Guatemala
139			3	8	0					2	360		5	360	0.993056	0	8.9	4.2	11.6	2.4		1	390											IPV-IPV-IPV-IPV	Asturias	2007	Guatemala
153	36		2	8	0					2	180		5	180	1	0	9.7	3.2	12	3.6		1	210	0.25										IPV-IPV-OPV-OPV	Asturias	2007	Guatemala
153			2	8	1	5				2	360		5	360	0.993333	0	10.5	4.1	11.2	3.5		1	390											IPV-IPV-OPV-OPV	Asturias	2007	Guatemala
136			0		2	5				2	180		5	180	0.993	0	10.7	2.8	10.7	2.9		1	210											OPV only	Asturias	2007	Guatemala	total group
138			0		3	5				2	360		5	360	1	0	10.1	2	10	3.9		1	390											OPV only	Asturias	2007	Guatemala
139			2	32	0					3	180	32		180	0.979866	0	9.5	6.4	11.5	2.2		1	210											IPV-IPV-IPV-IPV	Asturias	2007	Guatemala
139			3	32	0					3	360		5.8	360	0.979167	0	9	4.6	12.1	2.1		0.992806	390											IPV-IPV-IPV-IPV	Asturias	2007	Guatemala
153	36		2	32	0					3	180		5.8	180	0.993289	0	10.1	4.6	11.4	4.3		1	210	0.333333										IPV-IPV-OPV-OPV	Asturias	2007	Guatemala
153			2	32	1	5.7				3	360		5.8	360	0.966443	0	9	6.3	10.2	5.9		0.993197	390											IPV-IPV-OPV-OPV	Asturias	2007	Guatemala
135			0		2	5.5				3	180		5.5	180	0.921	0	8.6	6.5	8.7	5.7		0.97	210											OPV only	Asturias	2007	Guatemala	total group
138			0		3	5.5				3	360		5.5	360	0.963	0	7.9	6.9	9	6.5		0.986	390											OPV only	Asturias	2007	Guatemala
282			2	20	0					1	9532		4.84	9532	0.628	0	4.32	10.78	4.87	9.61	0.305	0.699	9606											A mOPV2-mOPV3-mOPV1 Adult	Barr	1959	Minnesota USA	seroprev and seroconv% is calculated from the pre-post AB matrix
255			2	20	0					1	918		4.84	918	0.176	0	1.39	6.46	5.29	8.79	0.702	0.769	992											A mOPV2-mOPV3-mOPV1 Child	Barr	1959	Minnesota USA	seroprev and seroconv% is calculated from the pre-post AB matrix
282			2	2	0					2	9511		5	9551	0.691	0	4.84	11.16	5.4	9.84	0.301	0.741	9585											A mOPV2-mOPV3-mOPV1 Adult	Barr	1959	Minnesota USA	seroprev and seroconv% is calculated from the pre-post AB matrix
255			2	2	0					2	897		5	897	0.357	0	2.61	8.54	6.32	10.27	0.725	0.827	971											A mOPV2-mOPV3-mOPV1 Child	Barr	1959	Minnesota USA	seroprev and seroconv% is calculated from the pre-post AB matrix
282			2	4	0					3	9553		5.3	9553	0.48	0	3.29	10.8	3.99	10.3	0.274	0.587	9627											A mOPV2-mOPV3-mOPV1 Adult	Barr	1959	Minnesota USA	seroprev and seroconv% is calculated from the pre-post AB matrix
255			2	4	0					3	939		5.3	939	0.114	0	0.87	4.62	5.11	8.83	0.69	0.745	1013											A mOPV2-mOPV3-mOPV1 Child	Barr	1959	Minnesota USA	seroprev and seroconv% is calculated from the pre-post AB matrix
84	90		0		0					1	365		5.5	365							0.76		395	0.72			31.4	102						group I	BenyeshMelnick	1967	Houston USA
88	105		0		0					1	365		5.5	365							0.43		395	0.23			32.2	192						group IV	BenyeshMelnick	1967	Houston USA
71	75		0		0					2	365		5.5	365							0.75		395	0.88			33.8	101						group II	BenyeshMelnick	1967	Houston USA
88	105		0		0					2	365		5.5	365							0.69		395	0.52			31.7	107						group IV	BenyeshMelnick	1967	Houston USA
49	50		0		0					3	365		5.5	365							0.63		395	0.8			30.5	128						group III	BenyeshMelnick	1967	Houston USA
88	105		0		0					3	365		5.5	365							0.52		395	0.39			36.4	122						group IV	BenyeshMelnick	1967	Houston USA
91			0		0					1	730		6	730	0	0	0	0																vaccinated seronegative children	Cabasso	1966	Florida USA
91			0		1	6				1	786		6			0			7.76	3.52		0.989011	816											vaccinated seronegative children	Cabasso	1966	Florida USA
91			0		2	6				1	1151			1151	1	0	6.08	3.06																vaccinated seronegative children	Cabasso	1966	Florida USA
91			0		2	6				1	1516			1516	0.989011	0	5.91	3.71						0.10989										vaccinated seronegative children	Cabasso	1966	Florida USA
91			0		2	6				1	1881			1881	0.978022	0	5.75	4.06																vaccinated seronegative children	Cabasso	1966	Florida USA
91			0		0					2	730		5	730	0	0	0	0																vaccinated seronegative children	Cabasso	1966	Florida USA
91			0		1	5				2	786		5			0			9.59	4.2		1	816											vaccinated seronegative children	Cabasso	1966	Florida USA
91			0		2	5				2	1151			1151	1	0	8.65	1.61																vaccinated seronegative children	Cabasso	1966	Florida USA
91			0		2	5				2	1516			1516	1	0	8.47	1.88						0.131868										vaccinated seronegative children	Cabasso	1966	Florida USA
91			0		2	5				2	1881			1881	1	0	8.38	1.78																vaccinated seronegative children	Cabasso	1966	Florida USA
91			0		0					3	730		5.5	730	0	0	0	0																vaccinated seronegative children	Cabasso	1966	Florida USA
91			0		1	5.5				3	786		5.5			0			8.87	1.5		1	816											vaccinated seronegative children	Cabasso	1966	Florida USA
91			0		2	5.5				3	1151			1151	1	0	7.35	2.93																vaccinated seronegative children	Cabasso	1966	Florida USA
91			0		2	5.5				3	1516			1516	0.989011	0	6.76	3.3						0.164835										vaccinated seronegative children	Cabasso	1966	Florida USA
91			0		2	5.5				3	1881			1881	0.967033	0	6.86	3.55																vaccinated seronegative children	Cabasso	1966	Florida USA
75			3	40	0					1	390	40		390		0	6.73	6.38	11.31	1.28			420											schedule 2-4-6-13 months	Carlsson	2002	Sweden
75			4	40	0					1	2008			2008		0	6.79	6.81																schedule 2-4-6-13 months	Carlsson	2002	Sweden
80			2	40	0					1	360	40		360		0	5.01	8.21	11.14	1.72			390											schedule 3-5-12 months	Carlsson	2002	Sweden
80			3	40	0					1	2008			2008		0	6.48	6.87																schedule 3-5-12 months	Carlsson	2002	Sweden
75			3	8	0					2	390	8		390		0	7.25	5.31	11.22	1.05			420											schedule 2-4-6-13 months	Carlsson	2002	Sweden
75			4	8	0					2	2008			2008		0	7.35	4.44																schedule 2-4-6-13 months	Carlsson	2002	Sweden
80			2	8	0					2	360	8		360		0	5.96	6.29	11.5	0.73			390											schedule 3-5-12 months	Carlsson	2002	Sweden
80			3	8	0					2	2008			2008		0	7.41	5.47																schedule 3-5-12 months	Carlsson	2002	Sweden
75			3	32	0					3	390	32		390		0	7.75	5.52	11.75	0.32			420											schedule 2-4-6-13 months	Carlsson	2002	Sweden
75			4	32	0					3	2008			2008		0	8.09	2.88																schedule 2-4-6-13 months	Carlsson	2002	Sweden
80			2	32	0					3	360	32		360		0	5.59	6.79	11.6	0.79			390											schedule 3-5-12 months	Carlsson	2002	Sweden
80			3	32	0					3	2008			2008		0	6.88	8.08																schedule 3-5-12 months	Carlsson	2002	Sweden
52	136.431		0		0					1	120		5.5	120	0	0	0	0			0.730769	0.730769	150	0.242474										tripple seronegatives	Choudhury	1973	Delhi India	subtracted individuals that were seropositive or poliovirus shedders before the first dose
52	127.382		0		0					2	120		5.5	120	0	0	0	0			0.769231	0.769231	150	0.312552										tripple seronegatives	Choudhury	1973	Delhi India	subtracted individuals that were seropositive or poliovirus shedders before the first dose
52	133.647		0		0					3	120		5.5	120	0	0	0	0			0.730769	0.730769	150	0.222867										tripple seronegatives	Choudhury	1973	Delhi India	subtracted individuals that were seropositive or poliovirus shedders before the first dose
0	124		0		0					1	2190													1									wild	unvaccinated familial contancts of cases	Davis	1958	Chicago USA
147			0		0		42	4.8	0.4	1	42	40		42		0	4.8	0.4																EPI schedule maternal titer < 64	Dayan	2007	Puerto Rico
147			1	40	0		42	4.8	0.4	1	70	40				0																		EPI schedule maternal titer < 64	Dayan	2007	Puerto Rico
147			2	40	0		42	4.8	0.4	1	98	40				0			7.8	3.9		0.986	133											EPI schedule maternal titer < 64	Dayan	2007	Puerto Rico
78			0		0		42	7	1	1	42	40		42		0	7	1																EPI schedule maternal titer >= 64	Dayan	2007	Puerto Rico
78			1	40	0		42	7	1	1	70	40				0																		EPI schedule maternal titer >= 64	Dayan	2007	Puerto Rico
78			2	40	0		42	7	1	1	98	40				0			6.8	3.9		0.615	133											EPI schedule maternal titer >= 64	Dayan	2007	Puerto Rico
170			0		0		56	3.8	0.7	1	56	40		56		0	3.8	0.7																US schedule maternal titer < 64	Dayan	2007	Puerto Rico
170			1	40	0		56	3.8	0.7	1	112	40				0																		US schedule maternal titer < 64	Dayan	2007	Puerto Rico
170			2	40	0		56	3.8	0.7	1	168	40				0			9.5	1.6		1	203											US schedule maternal titer < 64	Dayan	2007	Puerto Rico
60			0		0		56	7	1	1	56	40		56		0	7	1																US schedule maternal titer >= 64	Dayan	2007	Puerto Rico
60			1	40	0		56	7	1	1	112	40				0																		US schedule maternal titer >= 64	Dayan	2007	Puerto Rico
60			2	40	0		56	7	1	1	168	40				0			8.8	1.6		0.983	203											US schedule maternal titer >= 64	Dayan	2007	Puerto Rico
172			0		0		42	4.5	0.5	2	42	8		42		0	4.5	0.5																EPI schedule maternal titer < 64	Dayan	2007	Puerto Rico
172			1	8	0		42	4.5	0.5	2	70	8				0																		EPI schedule maternal titer < 64	Dayan	2007	Puerto Rico
172			2	8	0		42	4.5	0.5	2	98	8				0			7.5	3.7		0.965	133											EPI schedule maternal titer < 64	Dayan	2007	Puerto Rico
53			0		0		42	7	1	2	42	8		42		0	7	1																EPI schedule maternal titer >= 64	Dayan	2007	Puerto Rico
53			1	8	0		42	7	1	2	70	8				0																		EPI schedule maternal titer >= 64	Dayan	2007	Puerto Rico
53			2	8	0		42	7	1	2	98	8				0			6.5	3.7		0.528	133											EPI schedule maternal titer >= 64	Dayan	2007	Puerto Rico
195			0		0		56	3.5	0.3	2	56	8		56		0	3.5	0.3																US schedule maternal titer < 64	Dayan	2007	Puerto Rico
195			1	8	0		56	3.5	0.3	2	112	8				0																		US schedule maternal titer < 64	Dayan	2007	Puerto Rico
195			2	8	0		56	3.5	0.3	2	168	8				0			9.8	1.6		1	203											US schedule maternal titer < 64	Dayan	2007	Puerto Rico
35			0		0		56	7	1	2	56	8		56		0	7	1																US schedule maternal titer >= 64	Dayan	2007	Puerto Rico
35			1	8	0		56	7	1	2	112	8				0																		US schedule maternal titer >= 64	Dayan	2007	Puerto Rico
35			2	8	0		56	7	1	2	168	8				0			9.2	1.6		1	203											US schedule maternal titer >= 64	Dayan	2007	Puerto Rico
210			0		0		42	2.5	0.5	3	42	32		42		0	2.5	0.5																EPI schedule maternal titer < 64	Dayan	2007	Puerto Rico
210			1	32	0		42	2.5	0.5	3	70	32				0																		EPI schedule maternal titer < 64	Dayan	2007	Puerto Rico
210			2	32	0		42	2.5	0.5	3	98	32				0			9.5	1.6		0.986	133											EPI schedule maternal titer < 64	Dayan	2007	Puerto Rico
15			0		0		42	7	1	3	42	32		42		0	7	1																EPI schedule maternal titer >= 64	Dayan	2007	Puerto Rico
15			1	32	0		42	7	1	3	70	32				0																		EPI schedule maternal titer >= 64	Dayan	2007	Puerto Rico
15			2	32	0		42	7	1	3	98	32				0			7.8	1.6		0.733	133											EPI schedule maternal titer >= 64	Dayan	2007	Puerto Rico
221			0		0		56	2.5	0.1	3	56	32		56		0	2.5	0.1																US schedule maternal titer < 64	Dayan	2007	Puerto Rico
221			1	32	0		56	2.5	0.1	3	112	32				0																		US schedule maternal titer < 64	Dayan	2007	Puerto Rico
221			2	32	0		56	2.5	0.1	3	168	32				0			10.2	0.5		0.995	203											US schedule maternal titer < 64	Dayan	2007	Puerto Rico
9			0		0		56	7	1	3	56	32		56		0	7	1																US schedule maternal titer >= 64	Dayan	2007	Puerto Rico
9			1	32	0		56	7	1	3	112	32				0																		US schedule maternal titer >= 64	Dayan	2007	Puerto Rico
9			2	32	0		56	7	1	3	168	32				0			9.8	0.5		0.889	203											US schedule maternal titer >= 64	Dayan	2007	Puerto Rico
9	9		0		0					1	348		6	348	0		0	0						0.909091	4.4	0.8	19.2	71						control group D	Dick	1961	Belfast Ireland	excretion 10^3 N=3 10^5 N=7
10	10		2	20	0					1	315		6	315	0.8		11.1	1.7						0.625	3.8	1	5.6	2.2						IPV group C	Dick	1961	Belfast Ireland	mixed vaccine interval; excretion 10^3 N=3 10^5 N=2
10	10		0		0					2	230	2		230	0.5																			A IPV group	Dick	1961	Belfast Ireland	7 effect of previous Salk
10	10		1	2	0					2	260	2																						A IPV group	Dick	1961	Belfast Ireland	7 effect of previous Salk
10	10		2	2	0					2	280		5.6	280	1		9	5.3						1	5.3									A IPV group	Dick	1961	Belfast Ireland	7 effect of previous Salk
12	12		0		0					2	365		5.6	365	0.166667									1	5.1									B control group	Dick	1961	Belfast Ireland	7 effect of previous Salk
34	26		0		1	6				1	390		5														10.67	33						GS - 3-23 mo	Domok	1961	Hungary	other GS groups are dropped because of high shedding rate before chal nation group are dropped because of no sample size
34			0		2	6				1	435		5																					GS - 3-23 mo	Domok	1961	Hungary	other GS groups are dropped because of high shedding rate before chal nation group are dropped because of no sample size
36	27		0		1	6				1	2700		5														4.67	4.9						GS - 6-9 yr	Domok	1961	Hungary	other GS groups are dropped because of high shedding rate before chal nation group are dropped because of no sample size
36			0		2	6				1	2745		5																					GS - 6-9 yr	Domok	1961	Hungary	other GS groups are dropped because of high shedding rate before chal nation group are dropped because of no sample size
34	26		0		1	5				2	390		5														6.38	22						GS - 3-23 mo	Domok	1961	Hungary	other GS groups are dropped because of high shedding rate before chal nation group are dropped because of no sample size
34	26		0		2	5				2	435		5														22	0						GS - 3-23 mo	Domok	1961	Hungary	other GS groups are dropped because of high shedding rate before chal nation group are dropped because of no sample size
36	27		0		1	5				2	2700		5														5	17						GS - 6-9 yr	Domok	1961	Hungary	other GS groups are dropped because of high shedding rate before chal nation group are dropped because of no sample size
36			0		2	5				2	2745		5																					GS - 6-9 yr	Domok	1961	Hungary	other GS groups are dropped because of high shedding rate before chal nation group are dropped because of no sample size
34	26		0		1	5.5				3	390		5														8.35	61						GS - 3-23 mo	Domok	1961	Hungary	other GS groups are dropped because of high shedding rate before chal nation group are dropped because of no sample size
34	26		0		2	5.5				3	435		5														16.67	14						GS - 3-23 mo	Domok	1961	Hungary	other GS groups are dropped because of high shedding rate before chal nation group are dropped because of no sample size
36	27		0		1	5.5				3	2700		5														5.43	12.2						GS - 6-9 yr	Domok	1961	Hungary	other GS groups are dropped because of high shedding rate before chal nation group are dropped because of no sample size
36			0		2	5.5				3	2745		5																					GS - 6-9 yr	Domok	1961	Hungary	other GS groups are dropped because of high shedding rate before chal nation group are dropped because of no sample size
107	0		0		0		0	3.25	5.87	1	0			0	0.747664	0	3.25	5.87	2.57	5.25		0.64486	28											control 3x tOPV	Dong	1986	Henan China
107	107		0		0		28	2.57	5.25	1	60		6	60	0.46729	0	1.89	5.05	4.9			0.86	90	0.439			18.17	195						control 3x tOPV	Dong	1986	Henan China
107			0		2	6	60	1.89	5.05	1	120		6			0			8			1	140											control 3x tOPV	Dong	1986	Henan China	no endpoint reported
107	107		0		0		0	3.07	4.32	1	0		6	0	0.785	0	3.07	4.32	4.3		0.411	0.879	28	0.411			26.4	112						test 4x tOPV	Dong	1986	Henan China	shedding dur from dist; see table 6 for seroconversion rate as function of maternal Ab titer
107	107		0		1	6	0	3.07	4.32	1	60		6	60	0.766	0	4		6.7			0.981	90	0.159			18.7	177						test 4x tOPV	Dong	1986	Henan China	shedding dur from dist; see table 6 for seroconversion rate as function of maternal Ab titer
107			0		3	6	0	3.07	4.32	1	120		6			0			7.7			0.991	140											test 4x tOPV	Dong	1986	Henan China	no endpoint reported
107	0		0		0		0	4.83	6.98	2	0			0	0.869159	0	4.83	6.98	3.84	7.26		0.775701	28											control 3x tOPV	Dong	1986	Henan China
107	107		0		0		28	3.84	7.26	2	60		5	60	0.663551	0	3.15	6.89	7.5			0.963	90	0.505			20.4	194						control 3x tOPV	Dong	1986	Henan China
107			0		2	5	60	3.15	6.89	2	120		5			0			8.4			0.981	140											control 3x tOPV	Dong	1986	Henan China	no endpoint reported
107	107		0		0		0	5.32	5.92	2	0		5	0	0.925	0	5.32	5.92	6.4		0.43	0.991	28	0.411			34	353						test 4x tOPV	Dong	1986	Henan China	shedding dur linear interp; see table 6 for seroconversion rate as function of maternal Ab titer
107	107		0		1	5	0	5.32	5.92	2	60		5	60	0.963	0	6.1		8.5			1	90	0.13			23.6	203						test 4x tOPV	Dong	1986	Henan China	shedding dur linear interp
107			0		3	5	0	5.32	5.92	2	120		5			0			8.6			1	140											test 4x tOPV	Dong	1986	Henan China	no endpoint reported
107			0		0		0	4.04	6.99	3	0			0	0.785047	0	4.04	6.99	3.19	6.04		0.72	28											control 3x tOPV	Dong	1986	Henan China
107	107		0		0		28	3.19	6.04	3	60		5.5	60	0.598131	0	2.49	6.23	7			0.972	90	0.734			35	105						control 3x tOPV	Dong	1986	Henan China
107			0		2	5.5	60	2.49	6.23	3	120		5.5			0			8.2			0.991	140											control 3x tOPV	Dong	1986	Henan China	no endpoint reported
107	107		0		0		0	4.41	4.84	3	0		5.5	0	0.897	0	4.41	4.84	4.8		0.318	0.851	28	0.224			50	224						test 4x tOPV	Dong	1986	Henan China	shedding dur linear interp; see table 6 for seroconversion rate as function of maternal Ab titer
107	107		0		1	5.5	0	4.41	4.84	3	60		5.5	60	0.776	0	4.9		7.9			0.981	90	0.454			28.8	168						test 4x tOPV	Dong	1986	Henan China	shedding dur linear interp
107			0		3	5.5	0	4.41	4.84	3	120		5.5			0			8.3			1	140											test 4x tOPV	Dong	1986	Henan China	no endpoint reported
231			0		0		0	7.5	1.6	1	0		6.8	0		1	7.5	1.6	9	0.3		0.554	30											mOPV1-mOPV1	ElSayed	2008	Egypt	reversion from vanderSanden2009
231	228		0		1	6.8	0	7.5	1.6	1	30		6.8	30	0.554	1	9	0.3	10	0.1		0.814	60	0.259			23	100		0.446				mOPV1-mOPV1	ElSayed	2008	Egypt	reversion from vanderSanden2009
190			0		0		0	7.2	12.4	1	0		6.9	0		1	7.2	12.4	7.4	5.9		0.321	30											tOPV-mOPV1	ElSayed	2008	Egypt	reversion from vanderSanden2009
190	188		0		1	6.8	0	7.2	12.4	1	30		6.8	30	0.321	1	7.4	5.9	9.7	8.5		0.774	60	0.415			20.4	93		0.218				tOPV-mOPV1	ElSayed	2008	Egypt	reversion from vanderSanden2009
190			0		0		0	6.8	5.4	2	0		5.5	0		1	6.8	5.4	8.6	2.7		0.621	30											tOPV-mOPV1	ElSayed	2008	Egypt
190			0		0		0	5.8	12.4	3	0		6.5	0		1	5.8	12.4	5.6	8.6		0.168	30											tOPV-mOPV1	ElSayed	2008	Egypt
168			0		7	6				1	210	8		210	0.99	1	11	0.1	11	0.1	0.56	1	217								stunted	intradermal		GSK IPV ID	Estivariz	2012	Moradabad India
168			1	8	7	6				1	240			240	1	1	11	0.1													stunted	intradermal		GSK IPV ID	Estivariz	2012	Moradabad India
183			0		7	6				1	210	40		210	1	1	11	0.1	11	0.1	0.86	1	217								stunted			GSK IPV IM	Estivariz	2012	Moradabad India
183			1	40	7	6				1	240			240	1	1	11	0.1													stunted			GSK IPV IM	Estivariz	2012	Moradabad India
174			0		7	6				1	210		6.8	210	0.99	1	11	0.1	11	0.1	0.29	0.99	217								stunted			mOPV1 hp	Estivariz	2012	Moradabad India
174			0		8	6				1	240			240	1	1	11	0.1													stunted			mOPV1 hp	Estivariz	2012	Moradabad India
175			0		7	6				1	210		6.15	210	0.99	1	11	0.1	11	0.1	0.39	0.99	217								stunted			mOPV1 sp	Estivariz	2012	Moradabad India
175			0		8	6				1	240			240	0.99	1	11	0.1													stunted			mOPV1 sp	Estivariz	2012	Moradabad India
169			0		7	6				1	240	40		240	0.98	1	11	0.1	11	0.1	0.85	0.99	247								stunted			Panacea IPV IM	Estivariz	2012	Moradabad India
169			1	40	7	6				1	270			270	1	1	11	0.1													stunted			Panacea IPV IM	Estivariz	2012	Moradabad India
114			0		0					1	210		6			1															stunted			tOPV seroprevalence dose 0	Estivariz	2012	Moradabad India
96			0		1					1	210		6			1															stunted			tOPV seroprevalence dose 1	Estivariz	2012	Moradabad India
174			0		2					1	210		6			1															stunted			tOPV seroprevalence dose 2	Estivariz	2012	Moradabad India
289			0		3					1	210		6			1															stunted			tOPV seroprevalence dose 3	Estivariz	2012	Moradabad India
186			0		4					1	210		6			1															stunted			tOPV seroprevalence dose 4	Estivariz	2012	Moradabad India
168			0		3	5				2	210	1.6		210	0.76	1	8.16993	0.146453	9.82972	0.1	0.43	0.83	217								stunted	intradermal		GSK IPV ID	Estivariz	2012	Moradabad India
168			1	1.6	3	5				2	240			240	0.89	1	9.49985	0.0650771													stunted	intradermal		GSK IPV ID	Estivariz	2012	Moradabad India
183			0		3	5				2	210	8		210	0.77	1	8.49985	0.115101	11	0.1	0.7	0.99	217								stunted			GSK IPV IM	Estivariz	2012	Moradabad India
183			1	8	3	5				2	240			240	0.99	1	11	0.00450249													stunted			GSK IPV IM	Estivariz	2012	Moradabad India
174			0		3	5				2	210			210	0.62	1	7.49985	0.408999	7.33092	0.462871	0.13	0.64	217								stunted			mOPV1 hp	Estivariz	2012	Moradabad India
174			0		3	5				2	240			240	0.64	1	7.49985	0.588819													stunted			mOPV1 hp	Estivariz	2012	Moradabad India
175			0		3	5				2	210			210	0.73	1	8.49985	0.181511	8.49985	0.181511	0.12	0.74	217								stunted			mOPV1 sp	Estivariz	2012	Moradabad India
175			0		3	5				2	240			240	0.73	1	8.16993	0.181511													stunted			mOPV1 sp	Estivariz	2012	Moradabad India
169			0		3	5				2	240	8		240	0.72	1	8.49985	0.260308	11	0.1	0.72	0.96	247								stunted			Panacea IPV IM	Estivariz	2012	Moradabad India
169			1	8	3	5				2	270			270	1	1	11	0.1													stunted			Panacea IPV IM	Estivariz	2012	Moradabad India
114			0		0					2	210		5	210	0.3	1							217								stunted			tOPV seroprevalence dose 0	Estivariz	2012	Moradabad India
96			0		1					2	210		5	210	0.47	1							217								stunted			tOPV seroprevalence dose 1	Estivariz	2012	Moradabad India
174			0		2					2	210		5	210	0.77	1							217								stunted			tOPV seroprevalence dose 2	Estivariz	2012	Moradabad India
289			0		3					2	210		5	210	0.87	1							217								stunted			tOPV seroprevalence dose 3	Estivariz	2012	Moradabad India
186			0		4					2	210		5	210	0.85	1							217								stunted			tOPV seroprevalence dose 4	Estivariz	2012	Moradabad India
168			0		3	5.8				3	210	6.4		210	0.54	1	4.80735	1.73939	8	1.32259	0.68	0.71	217								stunted	intradermal		GSK IPV ID	Estivariz	2012	Moradabad India
168			1	6.4	3	5.8				3	240			240	0.7	1	7.65821	1.43296													stunted	intradermal		GSK IPV ID	Estivariz	2012	Moradabad India
183			0		3	5.8				3	210	32		210	0.47	1	2	0.30642	9.16993	0.268109	0.9	0.97	217								stunted			GSK IPV IM	Estivariz	2012	Moradabad India
183			1	32	3	5.8				3	240			240	0.95	1	8.82972	0.353259													stunted			GSK IPV IM	Estivariz	2012	Moradabad India
174			0		3	5.8				3	210			210	0.38	1	2	0.260308	2	0.260308	0.1	0.39	217								stunted			mOPV1 hp	Estivariz	2012	Moradabad India
174			0		3	5.8				3	240			240	0.39	1	2	0.260308													stunted			mOPV1 hp	Estivariz	2012	Moradabad India
175			0		3	5.8				3	210			210	0.5	1	2	2.21409	3.45943	2.5092	0.1	0.5	217								stunted			mOPV1 sp	Estivariz	2012	Moradabad India
175			0		3	5.8				3	240			240	0.51	1	3.45943	2.7561													stunted			mOPV1 sp	Estivariz	2012	Moradabad India
169			0		3	5.8				3	240	32		240	0.5	1	2	2.21409	9.49985	0.268109	0.85	0.98	247								stunted			Panacea IPV IM	Estivariz	2012	Moradabad India
169			1	32	3	5.8				3	270			270	0.94	1	8.49985	0.115101													stunted			Panacea IPV IM	Estivariz	2012	Moradabad India
114			0		0					3	210		5.8	210	0.21	1							217								stunted			tOPV seroprevalence dose 0	Estivariz	2012	Moradabad India
96			0		1					3	210		5.8	210	0.25	1							217								stunted			tOPV seroprevalence dose 1	Estivariz	2012	Moradabad India
174			0		2					3	210		5.8	210	0.42	1							217								stunted			tOPV seroprevalence dose 2	Estivariz	2012	Moradabad India
289			0		3					3	210		5.8	210	0.62	1							217								stunted			tOPV seroprevalence dose 3	Estivariz	2012	Moradabad India
186			0		4					3	210		5.8	210	0.61	1							217								stunted			tOPV seroprevalence dose 4	Estivariz	2012	Moradabad India
23			0		0		60	4.4		1	60		6	60	0.739	0	4.4		5.2			0.773	120											A OPV-OPV-OPV	Faden	1990	Buffalo USA
23			0		1	6	60	4.4		1	120		6	120	0.773	0	5.2		8.1			1	150											A OPV-OPV-OPV	Faden	1990	Buffalo USA
23			0		2	6	60	4.4		1	360		6	360	0.773	0	6.1		10.5			1	390											A OPV-OPV-OPV	Faden	1990	Buffalo USA
10			0		3	6	60	4.4		1	1095			1095		0	7.636	2.7556																A OPV-OPV-OPV	Faden	1990	Buffalo USA	Faden1993
10			0		3	6	60	4.4		1	1460			1460		0	8.3	3.96806																A OPV-OPV-OPV	Faden	1990	Buffalo USA	Faden1993
10			0		3	6	60	4.4		1	1825		6	1825	1	0	6.972	2.7556	8.964	3.96806			1855											A OPV-OPV-OPV	Faden	1990	Buffalo USA	Faden1993
65			0		0		60	4.4		1	60	40		60	0.8	0	4.4		2.9			0.607	120											B IPV-IPV-IPV	Faden	1990	Buffalo USA
65			1	40	0		60	4.4		1	120	40		120	0.607	0	2.9		7.5			0.964	150											B IPV-IPV-IPV	Faden	1990	Buffalo USA
65			2	40	0		60	4.4		1	360	40		360	0.906	0	6		10.9			0.962	390											B IPV-IPV-IPV	Faden	1990	Buffalo USA
27			3	40	0		60	4.4		1	1095			1095		0	7.636	3.96806																B IPV-IPV-IPV	Faden	1990	Buffalo USA	Faden1993
27			3	40	0		60	4.4		1	1460			1460		0	8.3	2.7556																B IPV-IPV-IPV	Faden	1990	Buffalo USA	Faden1993
27			3	40	0		60	4.4		1	1825		6	1825	1	0	7.636	2.7556	10.624	1.76358			1855											B IPV-IPV-IPV	Faden	1990	Buffalo USA	Faden1993
17			0		0		60	4.5		1	60	40		60	0.882	0	4.5		3.1			0.765	120											C IPV-OPV-OPV	Faden	1990	Buffalo USA
17			1	40	0		60	4.5		1	120		6	120	0.765	0	3.1		7.8			0.941	150											C IPV-OPV-OPV	Faden	1990	Buffalo USA
17			1	40	1	6	60	4.5		1	360		6	360	0.941	0	7.4		11.1			1	390											C IPV-OPV-OPV	Faden	1990	Buffalo USA
10			1	40	2	6	60	4.5		1	1095			1095		0	7.304	5.40098																C IPV-OPV-OPV	Faden	1990	Buffalo USA	Faden1993
10			1	40	2	6	60	4.5		1	1460			1460		0	7.968	8.92814																C IPV-OPV-OPV	Faden	1990	Buffalo USA	Faden1993
10			1	40	2	6	60	4.5		1	1825		6	1825	0.91	0	6.972	3.96806	9.628	3.96806			1855											C IPV-OPV-OPV	Faden	1990	Buffalo USA	Faden1993
18			0		0		60	4.8		1	60	40		60	0.889	0	4.8		4.6			0.941	120											D IPV-IPV-OPV	Faden	1990	Buffalo USA
18			1	40	0		60	4.8		1	120	40		120	0.941	0	4.6		8.1			1	150											D IPV-IPV-OPV	Faden	1990	Buffalo USA
18			2	40	0		60	4.8		1	360		6	360	1	0	7		11.6			1	390											D IPV-IPV-OPV	Faden	1990	Buffalo USA
13			2	40	1	6	60	4.8		1	1095			1095		0	8.964	2.7556																D IPV-IPV-OPV	Faden	1990	Buffalo USA	Faden1993
13			2	40	1	6	60	4.8		1	1460			1460		0	8.964	2.7556																D IPV-IPV-OPV	Faden	1990	Buffalo USA	Faden1993
13			2	40	1	6	60	4.8		1	1825		6	1825	1	0	8.964	1.76358	10.624	3.96806			1855											D IPV-IPV-OPV	Faden	1990	Buffalo USA	Faden1993
23			0		0		60	5.7		2	60		5	60	0.957	0	5.7		8.9			0.955	120											A OPV-OPV-OPV	Faden	1990	Buffalo USA
23			0		1	5	60	5.7		2	120		5	120	0.955	0	8.9		11.4			1	150											A OPV-OPV-OPV	Faden	1990	Buffalo USA
23			0		2	5	60	5.7		2	360		5	360	0.909	0	8.7		11.7			1	390											A OPV-OPV-OPV	Faden	1990	Buffalo USA
10			0		3	5	60	5.7		2	1095			1095		0	8.964	3.96806																A OPV-OPV-OPV	Faden	1990	Buffalo USA	Faden1993
10			0		3	5	60	5.7		2	1460			1460		0	9.96	2.7556																A OPV-OPV-OPV	Faden	1990	Buffalo USA	Faden1993
10			0		3	5	60	5.7		2	1825		5	1825	1	0	8.964	2.7556	9.628	1.76358			1855											A OPV-OPV-OPV	Faden	1990	Buffalo USA	Faden1993
65			0		0		60	5.4		2	60	8		60	0.892	0	5.4		5			0.929	120											B IPV-IPV-IPV	Faden	1990	Buffalo USA
65			1	8	0		60	5.4		2	120	8		120	0.929	0	5		9.3			1	150											B IPV-IPV-IPV	Faden	1990	Buffalo USA
65			2	8	0		60	5.4		2	360	8		360	0.962	0	7.1		12.5			1	390											B IPV-IPV-IPV	Faden	1990	Buffalo USA
27			3	8	0		60	5.4		2	1095			1095		0	8.3	7.05434																B IPV-IPV-IPV	Faden	1990	Buffalo USA	Faden1993
27			3	8	0		60	5.4		2	1460			1460		0	8.632	3.96806																B IPV-IPV-IPV	Faden	1990	Buffalo USA	Faden1993
27			3	8	0		60	5.4		2	1825		5	1825	1	0	8.632	2.7556	11.952	2.7556			1855											B IPV-IPV-IPV	Faden	1990	Buffalo USA	Faden1993
17			0		0		60	6.7		2	60	8		60	0.941	0	6.7		5.3			1	120											C IPV-OPV-OPV	Faden	1990	Buffalo USA
17			1	8	0		60	6.7		2	120		5	120	1	0	5.3		10.8			1	150											C IPV-OPV-OPV	Faden	1990	Buffalo USA
17			1	8	1	5	60	6.7		2	360		5	360	1	0	10.4		13.4			1	390											C IPV-OPV-OPV	Faden	1990	Buffalo USA
10			1	8	2	5	60	6.7		2	1095			1095		0	5.976	13.3371																C IPV-OPV-OPV	Faden	1990	Buffalo USA	Faden1993
10			1	8	2	5	60	6.7		2	1460			1460		0	9.628	1.76358																C IPV-OPV-OPV	Faden	1990	Buffalo USA	Faden1993
10			1	8	2	5	60	6.7		2	1825		5	1825	1	0	9.296	0.992016	9.96	2.7556			1855											C IPV-OPV-OPV	Faden	1990	Buffalo USA	Faden1993
18			0		0		60	5.8		2	60	8		60	0.944	0	5.8		5.4			1	120											D IPV-IPV-OPV	Faden	1990	Buffalo USA
18			1	8	0		60	5.8		2	120	8		120	1	0	5.4		8.9			1	150											D IPV-IPV-OPV	Faden	1990	Buffalo USA
18			2	8	0		60	5.8		2	360		5	360	1	0	8.4		13.4			1	390											D IPV-IPV-OPV	Faden	1990	Buffalo USA
13			2	8	1	6	60	5.8		2	1095			1095		0	9.628	1.76358																D IPV-IPV-OPV	Faden	1990	Buffalo USA	Faden1993
13			2	8	1	6	60	5.8		2	1460			1460		0	10.624	0.992016																D IPV-IPV-OPV	Faden	1990	Buffalo USA	Faden1993
13			2	8	1	6	60	5.8		2	1825		5	1825	1	0	9.96	2.7556	11.62	3.96806			1855											D IPV-IPV-OPV	Faden	1990	Buffalo USA	Faden1993
23			0		0		60	4.1		3	60		5.7	60	0.826	0	4.1		4.2			0.773	120											A OPV-OPV-OPV	Faden	1990	Buffalo USA
23			0		1	5.7	60	4.1		3	120		5.7	120	0.773	0	4.2		8.5			1	150											A OPV-OPV-OPV	Faden	1990	Buffalo USA
23			0		2	5.7	60	4.1		3	360		5.7	360	0.773	0	6.3		10.6			1	390											A OPV-OPV-OPV	Faden	1990	Buffalo USA
10			0		3	5.7	60	4.1		3	1095			1095		0	8.3	2.7556																A OPV-OPV-OPV	Faden	1990	Buffalo USA	Faden1993
10			0		3	5.7	60	4.1		3	1460			1460		0	8.3	3.96806																A OPV-OPV-OPV	Faden	1990	Buffalo USA	Faden1993
10			0		3	5.7	60	4.1		3	1825		5.7	1825	1	0	7.636	2.7556	9.96	5.40098			1855											A OPV-OPV-OPV	Faden	1990	Buffalo USA	Faden1993
65			0		0		60	4.1		3	60	32		60	0.769	0	4.1		4			0.786	120											B IPV-IPV-IPV	Faden	1990	Buffalo USA
65			1	32	0		60	4.1		3	120	32		120	0.786	0	4		9.3			0.964	150											B IPV-IPV-IPV	Faden	1990	Buffalo USA
65			2	32	0		60	4.1		3	360	32		360	0.925	0	6.7		12.3			1	390											B IPV-IPV-IPV	Faden	1990	Buffalo USA
27			3	32	0		60	4.1		3	1095			1095		0	7.968	8.92814																B IPV-IPV-IPV	Faden	1990	Buffalo USA	Faden1993
27			3	32	0		60	4.1		3	1460			1460		0	7.968	7.05434																B IPV-IPV-IPV	Faden	1990	Buffalo USA	Faden1993
27			3	32	0		60	4.1		3	1825		5.7	1825	0.96	0	7.968	5.40098	10.956	1.76358			1855											B IPV-IPV-IPV	Faden	1990	Buffalo USA	Faden1993
17			0		0		60	3.6		3	60	32		60	0.765	0	3.6		4.1			0.824	120											C IPV-OPV-OPV	Faden	1990	Buffalo USA
17			1	32	0		60	3.6		3	120		5.7	120	0.824	0	4.1		6.1			0.941	150											C IPV-OPV-OPV	Faden	1990	Buffalo USA
17			1	32	1	5.7	60	3.6		3	360		5.7	360	0.941	0	6.4		9.8			1	390											C IPV-OPV-OPV	Faden	1990	Buffalo USA
10			1	32	2	5.7	60	3.6		3	1095			1095		0	5.312	13.3371																C IPV-OPV-OPV	Faden	1990	Buffalo USA	Faden1993
10			1	32	2	5.7	60	3.6		3	1460			1460		0	5.976	15.8723																C IPV-OPV-OPV	Faden	1990	Buffalo USA	Faden1993
10			1	32	2	5.7	60	3.6		3	1825		5.7	1825	0.91	0	5.976	8.92814	9.96	5.40098			1855											C IPV-OPV-OPV	Faden	1990	Buffalo USA	Faden1993
18			0		0		60	3.9		3	60	32		60	0.778	0	3.9		4.2			0.824	120											D IPV-IPV-OPV	Faden	1990	Buffalo USA
18			1	32	0		60	3.9		3	120	32		120	0.824	0	4.2		10.1			1	150											D IPV-IPV-OPV	Faden	1990	Buffalo USA
18			2	32	0		60	3.9		3	360		5.7	360	0.938	0	7.2		11.2			1	390											D IPV-IPV-OPV	Faden	1990	Buffalo USA
13			2	32	1	5.7	60	3.9		3	1095			1095		0	9.296	2.7556																D IPV-IPV-OPV	Faden	1990	Buffalo USA	Faden1993
13			2	32	1	5.7	60	3.9		3	1460			1460		0	9.628	3.96806																D IPV-IPV-OPV	Faden	1990	Buffalo USA	Faden1993
13			2	32	1	5.7	60	3.9		3	1825		5.7	1825	1	0	9.296	2.7556	11.288	1.76358			1855											D IPV-IPV-OPV	Faden	1990	Buffalo USA	Faden1993
52	52		3	40	0		42	5	14	1	126		6	126	0.942308	1	8.24793	5.28424						0.192308										A IPV-IPV-IPV	Galindo	2007	Cuba
54	54		0		0		42	4.8	11.3	1	126		6	126	0	1	0	0						0.166667										B DPT-DPT-DPT	Galindo	2007	Cuba
72	72		2	40	0		42	4.5	5.2	1	140		6	140	0.902778	1	8.24793	7.60335						0.180556										C IPV-IPV	Galindo	2007	Cuba
52	52		3	8	0		42	4.5	14.6	2	126		5	126	0.826923	1	8.24793	20.3354						0.865385										A IPV-IPV-IPV	Galindo	2007	Cuba
54	54		0		0		42	4.4	8.8	2	126		5	126	0	1	0	0						0.888889										B DPT-DPT-DPT	Galindo	2007	Cuba
72	72		2	8	0		42	3.5	43.4	2	140		5	140	0.888889	1	7.62205	25.8572						0.930556										C IPV-IPV	Galindo	2007	Cuba
52	52		3	32	0		42	0	0	3	126		5.8	126	1	1	9.74483	5.56294						0.0961538										A IPV-IPV-IPV	Galindo	2007	Cuba
54	54		0		0		42	0	0	3	126		5.8	126	0	1	0	0						0.0555556										B DPT-DPT-DPT	Galindo	2007	Cuba
72	72		2	32	0		42	0	0	3	140		5.8	140	0.902778	1	9.49785	10.0448						0.138889										C IPV-IPV	Galindo	2007	Cuba
0	110		0		0					1	540													1			38	520					wild	infected index children	Gelfand	1957.02	Louisiana USA	Louisiana II. Infection observed in households
30			0		0					1	1400	20		1400	1	0																		heterologous immunity to type 1	Gelfand	1959.06	Louisiana USA	Louisiana III. Serologic response to Salk vaccine
30			1	20	0					1	1460	20				0						1	1490											heterologous immunity to type 1	Gelfand	1959.06	Louisiana USA	Louisiana III. Serologic response to Salk vaccine
30			2	20	0					1	1825	20		1490	1	0						1	1855											heterologous immunity to type 1	Gelfand	1959.06	Louisiana USA	Louisiana III. Serologic response to Salk vaccine
40			0		0					1	1400	20		1400	1	0																		heterologous immunity to type 1, 2	Gelfand	1959.06	Louisiana USA	Louisiana III. Serologic response to Salk vaccine
40			1	20	0					1	1460	20				0						1	1490											heterologous immunity to type 1, 2	Gelfand	1959.06	Louisiana USA	Louisiana III. Serologic response to Salk vaccine
40			2	20	0					1	1825	20		1490	1	0						1	1855											heterologous immunity to type 1, 2	Gelfand	1959.06	Louisiana USA	Louisiana III. Serologic response to Salk vaccine
30			0		0					1	1400	20		1400	1	0																		heterologous immunity to type 1, 3	Gelfand	1959.06	Louisiana USA	Louisiana III. Serologic response to Salk vaccine
30			1	20	0					1	1460	20				0						1	1490											heterologous immunity to type 1, 3	Gelfand	1959.06	Louisiana USA	Louisiana III. Serologic response to Salk vaccine
30			2	20	0					1	1825	20		1490	1	0						1	1855											heterologous immunity to type 1, 3	Gelfand	1959.06	Louisiana USA	Louisiana III. Serologic response to Salk vaccine
29			0		0					1	1400	20		1400	0	0																		heterologous immunity to type 2	Gelfand	1959.06	Louisiana USA	Louisiana III. Serologic response to Salk vaccine
29			1	20	0					1	1460	20				0			5	5.4		0.79	1490											heterologous immunity to type 2	Gelfand	1959.06	Louisiana USA	Louisiana III. Serologic response to Salk vaccine
29			2	20	0					1	1825	20		1490	0.79	0	5	5.4	8	3.9		1	1855											heterologous immunity to type 2	Gelfand	1959.06	Louisiana USA	Louisiana III. Serologic response to Salk vaccine
30			0		0					1	1400	20		1400	0	0																		heterologous immunity to type 2, 3	Gelfand	1959.06	Louisiana USA	Louisiana III. Serologic response to Salk vaccine
30			1	20	0					1	1460	20				0			5	4.2		0.83	1490											heterologous immunity to type 2, 3	Gelfand	1959.06	Louisiana USA	Louisiana III. Serologic response to Salk vaccine
30			2	20	0					1	1825	20		1490	0.83	0	5	4.2	7.7	2.6		1	1855											heterologous immunity to type 2, 3	Gelfand	1959.06	Louisiana USA	Louisiana III. Serologic response to Salk vaccine
54			0		0					1	1400	20		1400	0	0																		heterologous immunity to type 3	Gelfand	1959.06	Louisiana USA	Louisiana III. Serologic response to Salk vaccine
54			1	20	0					1	1460	20				0			3.1	2.5		0.54	1490											heterologous immunity to type 3	Gelfand	1959.06	Louisiana USA	Louisiana III. Serologic response to Salk vaccine
54			2	20	0					1	1825	20		1490	0.54	0	3.1	2.5	8.3	6.7		0.95	1855											heterologous immunity to type 3	Gelfand	1959.06	Louisiana USA	Louisiana III. Serologic response to Salk vaccine
156			0		0					1	1400	20		1400	0	0																		tripple negative	Gelfand	1959.06	Louisiana USA	Louisiana III. Serologic response to Salk vaccine
156			1	20	0					1	1400	20				0			2.2	2.9		0.32	1490											tripple negative	Gelfand	1959.06	Louisiana USA	Louisiana III. Serologic response to Salk vaccine
156			2	20	0					1	1825	20		1490	0.32	0	2.2	2.9	5.6	10.9		0.75	1855											tripple negative	Gelfand	1959.06	Louisiana USA	Louisiana III. Serologic response to Salk vaccine
30			0		0					2	1400	2		1400	0	0																		heterologous immunity to type 1	Gelfand	1959.06	Louisiana USA	Louisiana III. Serologic response to Salk vaccine
30			1	2	0					2	1460	2				0			5.1	3.2		0.93	1490											heterologous immunity to type 1	Gelfand	1959.06	Louisiana USA	Louisiana III. Serologic response to Salk vaccine
30			2	2	0					2	1825	2		1490	0.93	0	5.1	3.2	8.5	2.7		1	1855											heterologous immunity to type 1	Gelfand	1959.06	Louisiana USA	Louisiana III. Serologic response to Salk vaccine
40			0		0					2	1400	2		1400	1	0																		heterologous immunity to type 1, 2	Gelfand	1959.06	Louisiana USA	Louisiana III. Serologic response to Salk vaccine
40			1	2	0					2	1460	2				0						1	1490											heterologous immunity to type 1, 2	Gelfand	1959.06	Louisiana USA	Louisiana III. Serologic response to Salk vaccine
40			2	2	0					2	1825	2		1490	1	0						1	1855											heterologous immunity to type 1, 2	Gelfand	1959.06	Louisiana USA	Louisiana III. Serologic response to Salk vaccine
30			0		0					2	1400	2		1400	0	0																		heterologous immunity to type 1, 3	Gelfand	1959.06	Louisiana USA	Louisiana III. Serologic response to Salk vaccine
30			1	2	0					2	1460	2				0			4.9	3.4		0.83	1490											heterologous immunity to type 1, 3	Gelfand	1959.06	Louisiana USA	Louisiana III. Serologic response to Salk vaccine
30			2	2	0					2	1825	2		1490	0.83	0	4.9	3.4	10.2	2.2		1	1855											heterologous immunity to type 1, 3	Gelfand	1959.06	Louisiana USA	Louisiana III. Serologic response to Salk vaccine
29			0		0					2	1400	2		1400	1	0																		heterologous immunity to type 2	Gelfand	1959.06	Louisiana USA	Louisiana III. Serologic response to Salk vaccine
29			1	2	0					2	1460	2				0						1	1490											heterologous immunity to type 2	Gelfand	1959.06	Louisiana USA	Louisiana III. Serologic response to Salk vaccine
29			2	2	0					2	1825	2		1490	1	0						1	1855											heterologous immunity to type 2	Gelfand	1959.06	Louisiana USA	Louisiana III. Serologic response to Salk vaccine
30			0		0					2	1400	2		1400	1	0																		heterologous immunity to type 2, 3	Gelfand	1959.06	Louisiana USA	Louisiana III. Serologic response to Salk vaccine
30			1	2	0					2	1460	2				0						1	1490											heterologous immunity to type 2, 3	Gelfand	1959.06	Louisiana USA	Louisiana III. Serologic response to Salk vaccine
30			2	2	0					2	1825	2		1490	1	0						1	1855											heterologous immunity to type 2, 3	Gelfand	1959.06	Louisiana USA	Louisiana III. Serologic response to Salk vaccine
54			0		0					2	1400	2		1400	0	0																		heterologous immunity to type 3	Gelfand	1959.06	Louisiana USA	Louisiana III. Serologic response to Salk vaccine
54			1	2	0					2	1460	2				0			4.7	4		0.78	1490											heterologous immunity to type 3	Gelfand	1959.06	Louisiana USA	Louisiana III. Serologic response to Salk vaccine
54			2	2	0					2	1825	2		1490	0.78	0	4.7	4	8.6	3.5		1	1855											heterologous immunity to type 3	Gelfand	1959.06	Louisiana USA	Louisiana III. Serologic response to Salk vaccine
156			0		0					2	1400	2		1400	0	0																		tripple negative	Gelfand	1959.06	Louisiana USA	Louisiana III. Serologic response to Salk vaccine
156			1	2	0					2	1400	2				0			3.2	3.6		0.52	1490											tripple negative	Gelfand	1959.06	Louisiana USA	Louisiana III. Serologic response to Salk vaccine
156			2	2	0					2	1825	2		1490	0.52	0	3.2	3.6	8.4	3		1	1855											tripple negative	Gelfand	1959.06	Louisiana USA	Louisiana III. Serologic response to Salk vaccine
30			0		0					3	1400	4		1400	0	0																		heterologous immunity to type 1	Gelfand	1959.06	Louisiana USA	Louisiana III. Serologic response to Salk vaccine
30			1	4	0					3	1460	4				0			3.2	4.5		0.67	1490											heterologous immunity to type 1	Gelfand	1959.06	Louisiana USA	Louisiana III. Serologic response to Salk vaccine
30			2	4	0					3	1825	4		1490	0.67	0	3.2	4.5	4.8	7.5		0.78	1855											heterologous immunity to type 1	Gelfand	1959.06	Louisiana USA	Louisiana III. Serologic response to Salk vaccine
40			0		0					3	1400	4		1400	0	0																		heterologous immunity to type 1, 2	Gelfand	1959.06	Louisiana USA	Louisiana III. Serologic response to Salk vaccine
40			1	4	0					3	1460	4				0			3.7	2.8		0.65	1490											heterologous immunity to type 1, 2	Gelfand	1959.06	Louisiana USA	Louisiana III. Serologic response to Salk vaccine
40			2	4	0					3	1825	4		1490	0.65	0	3.7	2.8	6.3	4.9		0.94	1855											heterologous immunity to type 1, 2	Gelfand	1959.06	Louisiana USA	Louisiana III. Serologic response to Salk vaccine
30			0		0					3	1400	4		1400	1	0																		heterologous immunity to type 1, 3	Gelfand	1959.06	Louisiana USA	Louisiana III. Serologic response to Salk vaccine
30			1	4	0					3	1460	4				0						1	1490											heterologous immunity to type 1, 3	Gelfand	1959.06	Louisiana USA	Louisiana III. Serologic response to Salk vaccine
30			2	4	0					3	1825	4		1490	1	0						1	1855											heterologous immunity to type 1, 3	Gelfand	1959.06	Louisiana USA	Louisiana III. Serologic response to Salk vaccine
29			0		0					3	1400	4		1400	0	0																		heterologous immunity to type 2	Gelfand	1959.06	Louisiana USA	Louisiana III. Serologic response to Salk vaccine
29			1	4	0					3	1460	4				0			2.4	4.8		0.24	1490											heterologous immunity to type 2	Gelfand	1959.06	Louisiana USA	Louisiana III. Serologic response to Salk vaccine
29			2	4	0					3	1825	4		1490	0.24	0	2.4	4.8	5.8	8.8		0.82	1855											heterologous immunity to type 2	Gelfand	1959.06	Louisiana USA	Louisiana III. Serologic response to Salk vaccine
30			0		0					3	1400	4		1400	1	0																		heterologous immunity to type 2, 3	Gelfand	1959.06	Louisiana USA	Louisiana III. Serologic response to Salk vaccine
30			1	4	0					3	1460	4				0						1	1490											heterologous immunity to type 2, 3	Gelfand	1959.06	Louisiana USA	Louisiana III. Serologic response to Salk vaccine
30			2	4	0					3	1825	4		1490	1	0						1	1855											heterologous immunity to type 2, 3	Gelfand	1959.06	Louisiana USA	Louisiana III. Serologic response to Salk vaccine
54			0		0					3	1400	4		1400	1	0																		heterologous immunity to type 3	Gelfand	1959.06	Louisiana USA	Louisiana III. Serologic response to Salk vaccine
54			1	4	0					3	1460	4				0						1	1490											heterologous immunity to type 3	Gelfand	1959.06	Louisiana USA	Louisiana III. Serologic response to Salk vaccine
54			2	4	0					3	1825	4		1490	1	0						1	1855											heterologous immunity to type 3	Gelfand	1959.06	Louisiana USA	Louisiana III. Serologic response to Salk vaccine
156			0		0					3	1400	4		1400	0	0																		tripple negative	Gelfand	1959.06	Louisiana USA	Louisiana III. Serologic response to Salk vaccine
156			1	4	0					3	1400	4				0			1.4	2.8		0.19	1490											tripple negative	Gelfand	1959.06	Louisiana USA	Louisiana III. Serologic response to Salk vaccine
156			2	4	0					3	1825	4		1490	0.19	0	1.4	2.8	3.1	9.4		0.43	1855											tripple negative	Gelfand	1959.06	Louisiana USA	Louisiana III. Serologic response to Salk vaccine
0	20		3	20	0					1	1460		5.3			0								0.75			21.3	159	fecal					OPV recipients fecal	Gelfand	1959.08	Louisiana USA	Interfamilial and Intrafamilial spread of OPV
0	17		3	20	0					1	1460		5.3			0								0.411765			11.4	23	oral					OPV recipients oral	Gelfand	1959.08	Louisiana USA	Interfamilial and Intrafamilial spread of OPV
0	15		3	2	0					2	1520		5.1			0								1			25.2	191	fecal					OPV recipients fecal	Gelfand	1959.08	Louisiana USA	Interfamilial and Intrafamilial spread of OPV
0	13		3	2	0					2	1580		5.1			0								0.384615			7.2	12	oral					OPV recipients oral	Gelfand	1959.08	Louisiana USA	Interfamilial and Intrafamilial spread of OPV
0	16		3	4	0					3	1640		5.1			0								1			32.3	166	fecal					OPV recipients fecal	Gelfand	1959.08	Louisiana USA	Interfamilial and Intrafamilial spread of OPV
0	14		3	8	0					3	1700		5.1			0								0.357143			13.2	17	oral					OPV recipients oral	Gelfand	1959.08	Louisiana USA	Interfamilial and Intrafamilial spread of OPV
10			0		0		0	10.3	0	1	30			30		0	8.12928	0.25																maternal 1280	Gelfand	1960	Louisiana USA	Louisiana V. maternal antibody
13			0		0		0	10.3	0	1	60			60		0	7.32193	0.25																maternal 1280	Gelfand	1960	Louisiana USA	Louisiana V. maternal antibody
8			0		0		0	10.3	0	1	90			90		0	5.90689	0.25																maternal 1280	Gelfand	1960	Louisiana USA	Louisiana V. maternal antibody
12			0		0		0	10.3	0	1	120			120		0	4.52356	0.25																maternal 1280	Gelfand	1960	Louisiana USA	Louisiana V. maternal antibody
9			0		0		0	10.3	0	1	150			150		0	3.70044	0.25																maternal 1280	Gelfand	1960	Louisiana USA	Louisiana V. maternal antibody
8			0		0		0	10.3	0	1	180			180		0	2.58496	0.25																maternal 1280	Gelfand	1960	Louisiana USA	Louisiana V. maternal antibody
10			0		0		0	10.3	0	1	210			210		0	2	0.25																maternal 1280	Gelfand	1960	Louisiana USA	Louisiana V. maternal antibody
8			0		0		0	10.3	0	1	240			240		0	0	0.25																maternal 1280	Gelfand	1960	Louisiana USA	Louisiana V. maternal antibody
8			0		0		0	10.3	0	1	270			270		0	0	0.25																maternal 1280	Gelfand	1960	Louisiana USA	Louisiana V. maternal antibody
8			0		0		0	7.3	0	1	30			30		0	5.32193	0.25																maternal 160	Gelfand	1960	Louisiana USA	Louisiana V. maternal antibody
16			0		0		0	7.3	0	1	60			60		0	4.70044	0.25																maternal 160	Gelfand	1960	Louisiana USA	Louisiana V. maternal antibody
14			0		0		0	7.3	0	1	90			90		0	3.16993	0.25																maternal 160	Gelfand	1960	Louisiana USA	Louisiana V. maternal antibody
17			0		0		0	7.3	0	1	120			120		0	1.58496	0.25																maternal 160	Gelfand	1960	Louisiana USA	Louisiana V. maternal antibody
17			0		0		0	7.3	0	1	150			150		0	0	0.25																maternal 160	Gelfand	1960	Louisiana USA	Louisiana V. maternal antibody
15			0		0		0	7.3	0	1	180			180		0	0	0.25																maternal 160	Gelfand	1960	Louisiana USA	Louisiana V. maternal antibody
19			0		0		0	8.3	0	1	30			30		0	6.12928	0.25																maternal 320	Gelfand	1960	Louisiana USA	Louisiana V. maternal antibody
33			0		0		0	8.3	0	1	60			60		0	5.32193	0.25																maternal 320	Gelfand	1960	Louisiana USA	Louisiana V. maternal antibody
27			0		0		0	8.3	0	1	90			90		0	4.08746	0.25																maternal 320	Gelfand	1960	Louisiana USA	Louisiana V. maternal antibody
29			0		0		0	8.3	0	1	120			120		0	2.80735	0.25																maternal 320	Gelfand	1960	Louisiana USA	Louisiana V. maternal antibody
35			0		0		0	8.3	0	1	150			150		0	2	0.25																maternal 320	Gelfand	1960	Louisiana USA	Louisiana V. maternal antibody
29			0		0		0	8.3	0	1	180			180		0	0	0.25																maternal 320	Gelfand	1960	Louisiana USA	Louisiana V. maternal antibody
29			0		0		0	8.3	0	1	210			210		0	0	0.25																maternal 320	Gelfand	1960	Louisiana USA	Louisiana V. maternal antibody
8			0		0		0	5.3	0	1	30			30		0	4.32193	0.25																maternal 40	Gelfand	1960	Louisiana USA	Louisiana V. maternal antibody
15			0		0		0	5.3	0	1	60			60		0	2.32193	0.25																maternal 40	Gelfand	1960	Louisiana USA	Louisiana V. maternal antibody
15			0		0		0	5.3	0	1	90			90		0	1.58496	0.25																maternal 40	Gelfand	1960	Louisiana USA	Louisiana V. maternal antibody
15			0		0		0	5.3	0	1	120			120		0	0	0.25																maternal 40	Gelfand	1960	Louisiana USA	Louisiana V. maternal antibody
17			0		0		0	5.3	0	1	150			150		0	0	0.25																maternal 40	Gelfand	1960	Louisiana USA	Louisiana V. maternal antibody
10			0		0		0	9.3	0	1	30			30		0	7.71425	0.25																maternal 640	Gelfand	1960	Louisiana USA	Louisiana V. maternal antibody
9			0		0		0	9.3	0	1	60			60		0	6.90689	0.25																maternal 640	Gelfand	1960	Louisiana USA	Louisiana V. maternal antibody
10			0		0		0	9.3	0	1	90			90		0	5.90689	0.25																maternal 640	Gelfand	1960	Louisiana USA	Louisiana V. maternal antibody
10			0		0		0	9.3	0	1	120			120		0	4.70044	0.25																maternal 640	Gelfand	1960	Louisiana USA	Louisiana V. maternal antibody
11			0		0		0	9.3	0	1	150			150		0	3.16993	0.25																maternal 640	Gelfand	1960	Louisiana USA	Louisiana V. maternal antibody
10			0		0		0	9.3	0	1	180			180		0	1.58496	0.25																maternal 640	Gelfand	1960	Louisiana USA	Louisiana V. maternal antibody
11			0		0		0	9.3	0	1	210			210		0	1	0.25																maternal 640	Gelfand	1960	Louisiana USA	Louisiana V. maternal antibody
11			0		0		0	9.3	0	1	240			240		0	0	0.25																maternal 640	Gelfand	1960	Louisiana USA	Louisiana V. maternal antibody
10			0		0		0	9.3	0	1	270			270		0	0	0.25																maternal 640	Gelfand	1960	Louisiana USA	Louisiana V. maternal antibody
17			0		0		0	6.3	0	1	30			30		0	4.45943	0.25																maternal 80	Gelfand	1960	Louisiana USA	Louisiana V. maternal antibody
25			0		0		0	6.3	0	1	60			60		0	3.32193	0.25																maternal 80	Gelfand	1960	Louisiana USA	Louisiana V. maternal antibody
25			0		0		0	6.3	0	1	90			90		0	2.32193	0.25																maternal 80	Gelfand	1960	Louisiana USA	Louisiana V. maternal antibody
24			0		0		0	6.3	0	1	120			120		0	0	0.25																maternal 80	Gelfand	1960	Louisiana USA	Louisiana V. maternal antibody
26			0		0		0	6.3	0	1	150			150		0	0	0.25																maternal 80	Gelfand	1960	Louisiana USA	Louisiana V. maternal antibody
20			0		0		0	6.3	0	1	180			180		0	0	0.25																maternal 80	Gelfand	1960	Louisiana USA	Louisiana V. maternal antibody
66			0		0		0	7.17	4.2	1	0			0		0	7.17	4.2	6.95	4.2			0.1											maternal serum and cord blood pairs	Gelfand	1960	Louisiana USA	Louisiana V. maternal antibody
60			0		0		0	6.6	5.7	2	0			0		0	6.6	5.7	6.6	7.8			0.1											maternal serum and cord blood pairs	Gelfand	1960	Louisiana USA	Louisiana V. maternal antibody
65			0		0		0	4.65	6.9	3	0			0		0	4.65	6.9	4.15	6.4			0.1											maternal serum and cord blood pairs	Gelfand	1960	Louisiana USA	Louisiana V. maternal antibody
30	30		0		0					1	720		6	720	0		0	0	7.3	1.6			748	0.8	5.15	0.9	20.4	29						1 seronegative	Ghendon	1961	Moscow Russia	shed titer variance estimated with CI twice the maximum upper deflection 5.15 to 6.25
32	32		0		1	6				1	720		6	720	1		7.4		7.1			1	748	0.344	2.03		5.4							2A seropositive	Ghendon	1961	Moscow Russia	see ref Melnick1956 for antibody titer methods
18	18		0		1	6				1	720		6	720	1		8.1		8.3			1	748	0										2B paralytic recovered	Ghendon	1961	Moscow Russia	assuming type 1 paralysis Ab 4x higher than other types
19	19		0		1	6				1	3600		6	3600	1		8.2	0.3	8.1			1	3628	0.368	2.15		5							2C prior WPV1 inf	Ghendon	1961	Moscow Russia	prior shedding 3-4 wks at 10^6 TCID50
33	33		0		1	6				1	720		6	720			7.1		7.4				748	0.364	2.18		4.6							3B mOPV 1e5 Sabin sched	Ghendon	1961	Moscow Russia
31	31		2	20	0				0	1	720		6	720			6.8		8.1			0.516129	748	0.741935	4.11		12.3							IPV-IPV	Ghendon	1961	Moscow Russia
30	30		0		0				0	1	720		6	720	0		0	0	7.3				748	0.8	5.15		20.4							seronegative	Ghendon	1961	Moscow Russia
31	31		4	20	0					1	2520		5.5	2520	1	0	4.97	0.68			0.94		2548	0.75	2.78	1.31	12.77	70						OPV1 prior 16 <= titer <= 64	Glezen	1966	Waynesville Missouri USA	using Fig 5 for shed rate
29	29		4	20	0					1	2520		5.5	2520	0.344828	0	2.34	0.23			0.97		2548	0.880952	3.05	1.11	14.04	94						OPV1 prior titer <= 8	Glezen	1966	Waynesville Missouri USA	using Fig 5 for shed rate
32	32		4	20	0					1	2520		5.5	2520	1	0	7.81	1.19			0.53		2548	0.511111	2.78	1.42	13.73	105						OPV1 prior titer >= 128	Glezen	1966	Waynesville Missouri USA	using Fig 5 for shed rate
91	0		4	20	0					1	2520		5.5	2520	0.791209	0	4.68	8.88	8.59	3.3	0.815714	1	2548											OPV1 total	Glezen	1966	Waynesville Missouri USA	age calculated as 7 yrs grade 1-3 IPV median dose
193	0		4	20	0					1	2520		6.5	2520	0.704663	0	4.03	8.52	6.89	4.77		0.972222	2576											OPV-OPV total	Glezen	1969	Missouri USA	aggregrated group; age calculated as 7 yrs grade 1-3; 96% have 3 or more and 79% have 4 or more IPV doses and wild-type virus circulation unknown
0	57		4	20	0					1	2520		6.5	2520	0	0	2	1					2576	0.877193			19.9	93						prior IPV titer <8	Glezen	1969	Missouri USA
5	5		4	20	1	6.5				1	2576		6.5	2576	0	0	2	0.7					2606	0.8										prior IPV titer <8 dose 2	Glezen	1969	Missouri USA
0	33		4	20	0					1	2520		6.5	2520	1	0	8	1					2576	0.333333			14	54						prior IPV titer >=128	Glezen	1969	Missouri USA
29	29		4	20	1	6.5				1	2576		6.5	2576	1	0	10	0.7					2606	0										prior IPV titer >=512 dose 2	Glezen	1969	Missouri USA
63	63		4	20	1	6.5				1	2576		6.5	2576	1	0	7.5	0.3					2606	0.126984										prior IPV titer 128-256 dose 2	Glezen	1969	Missouri USA
0	51		4	20	0					1	2520		6.5	2520	1	0	5.5	0.25					2576	0.490196			17.5	94						prior IPV titer 32-64	Glezen	1969	Missouri USA
57	57		4	20	1	6.5				1	2576		6.5	2576	1	0	5.5	0.25					2606	0.263158										prior IPV titer 32-64 dose 2	Glezen	1969	Missouri USA
0	52		4	20	0					1	2520		6.5	2520	1	0	3.5	0.25					2576	0.673077			14.7	27						prior IPV titer 8-16	Glezen	1969	Missouri USA
26	26		4	20	1	6.5				1	2576		6.5	2576	1	0	3.5	0.25					2606	0.269231										prior IPV titer 8-16 dose 2	Glezen	1969	Missouri USA
193	0		4	2	0					2	2520		5	2520	0.963731	0	6.16	3.48	9.53	1.07		1	2576											OPV-OPV total	Glezen	1969	Missouri USA	age calculated as 7 yrs grade 1-3; 96% have 3 or more and 79% have 4 or more IPV doses
0	7		4	2	0					2	2520		5	2520	0	0	2	1					2576	0.857143			19.9	94						prior IPV titer <8	Glezen	1969	Missouri USA
0	0		4	2	1	5				2	2576		5	2576	0	0	2	0.7					2606	0										prior IPV titer <8 dose 2	Glezen	1969	Missouri USA
0	71		4	2	0					2	2520		5	2520	1	0	8	1					2576	0.802817			16.8	18						prior IPV titer >=128	Glezen	1969	Missouri USA
145	145		4	2	1	5				2	2576		5	2576	1	0	10	0.7					2606	0.0482759										prior IPV titer >=512 dose 2	Glezen	1969	Missouri USA
29	29		4	2	1	5				2	2576		5	2576	1	0	7.5	0.3					2606	0.103448										prior IPV titer 128-256 dose 2	Glezen	1969	Missouri USA
0	80		4	2	0					2	2520		5	2520	1	0	5.58496	0.25					2576	0.9			20.5	35						prior IPV titer 32-64	Glezen	1969	Missouri USA
5	5		4	2	1	5				2	2576		5	2576	1	0	5.5	0.25					2606	0.2										prior IPV titer 32-64 dose 2	Glezen	1969	Missouri USA
0	35		4	2	0					2	2520		5	2520	1	0	3.58496	0.25					2576	0.914286			17	53						prior IPV titer 8-16	Glezen	1969	Missouri USA
1	1		4	2	1	5				2	2576		5	2576	1	0	3.5	0.25					2606	1										prior IPV titer 8-16 dose 2	Glezen	1969	Missouri USA
193	0		4	4	0					3	2520		5.3	2520	0.533679	0	2.89	8.41	6.74	6.31		0.927778	2576											OPV-OPV total	Glezen	1969	Missouri USA	age calculated as 7 yrs grade 1-3; 96% have 3 or more and 79% have 4 or more IPV doses
0	90		4	4	0					3	2520		5.3	2520	0	0	2	1					2576	0.822222			42.8	97						prior IPV titer <8	Glezen	1969	Missouri USA
13	13		4	4	1	5.3				3	2576		5.3	2576	0	0	2	0.7					2606	0.846154										prior IPV titer <8 dose 2	Glezen	1969	Missouri USA
0	16		4	4	0					3	2520		5.3	2520	1	0	8	1					2576	0.625			30.3	92						prior IPV titer >=128	Glezen	1969	Missouri USA
26	26		4	4	1	5.3				3	2576		5.3	2576	1	0	10	0.7					2606	0.230769										prior IPV titer >=512 dose 2	Glezen	1969	Missouri USA
71	71		4	4	1	5.3				3	2576		5.3	2576	1	0	7.5	0.3					2606	0.267606										prior IPV titer 128-256 dose 2	Glezen	1969	Missouri USA
0	41		4	4	0					3	2520		5.3	2520	1	0	5.58496	0.25					2576	0.829268			36.6	97						prior IPV titer 32-64	Glezen	1969	Missouri USA
53	53		4	4	1	5.3				3	2576		5.3	2576	1	0	5.5	0.25					2606	0.169811										prior IPV titer 32-64 dose 2	Glezen	1969	Missouri USA
0	46		4	4	0					3	2520		5.3	2520	1	0	3.58496	0.25					2576	0.869565			38.9	62						prior IPV titer 8-16	Glezen	1969	Missouri USA
17	17		4	4	1	5.3				3	2576		5.3	2576	1	0	3.5	0.25					2606	0.411765										prior IPV titer 8-16 dose 2	Glezen	1969	Missouri USA
33	33		1	20	1	6				1	14000		5	14000	0.857143	0	6.68	11.34	8.09	5.61		0.971429	14028	0.212121			16.4	53						OPV1-OPV3-OPV2	Goffe	1961	United Kingdom	adults with mixed IPV and WPV exposure
33	33		1	2	1	6				2	14147		5	14147	0.8	0	6.61	15.45	8.36	7.38		0.942857	14175	0.272727			12.5	37						OPV1-OPV3-OPV2	Goffe	1961	United Kingdom	adults with mixed IPV and WPV exposure
35	35		1	4	1	6				3	14119		5	14119	0.885714	0	7.54	10.82	8.63	3.89		1	14147	0.285714			31.4	236						OPV1-OPV3-OPV2	Goffe	1961	United Kingdom	adults with mixed IPV and WPV exposure
0	80		0		0					1	365													1			65	362					wild	healthy contacts negative stools	Hatch	1958	England
0	69		0		0					1	365													1			42	400					wild	patients negative stools	Hatch	1958	England	age of subjects not given, substituting 1 yr
10	10		3	75	0		60			1	180		1.7	180		0								0.7	4.09	1.34	22.5	52						A - IPV DTP - 1.7	Henry	1966	London United Kingdom
9	9		3	75	0		60			1	180		2.7	180		0								0.777778	4.09	1.34	22.5	52						A - IPV DTP - 2.7	Henry	1966	London United Kingdom
11	11		3	75	0		60			1	180		3.7	180		0								0.909091	4.09	1.34	22.5	52						A - IPV DTP - 3.7	Henry	1966	London United Kingdom
9	9		3	75	0		60			1	180		4.7	180		0								1	4.09	1.34	22.5	52						A - IPV DTP - 4.7	Henry	1966	London United Kingdom
10	10		3	75	0		60			1	180		5.7	180		0								0.9	4.09	1.34	22.5	52						A - IPV DTP - 5.7	Henry	1966	London United Kingdom
10	10		0		0					1	180		1.7	180	0.686	0	3.61	7.69						0.5	5.14	0.59	27.2	10.3						B - DTP only - 1.7	Henry	1966	London United Kingdom
8	8		0		0					1	180		2.7	180	0.686	0	3.61	7.69						0.75	5.14	0.59	27.2	10.3						B - DTP only - 2.7	Henry	1966	London United Kingdom
11	11		0		0					1	180		3.7	180	0.686	0	3.61	7.69						1	5.14	0.59	27.2	10.3						B - DTP only - 3.7	Henry	1966	London United Kingdom
10	10		0		0					1	180		4.7	180	0.686	0	3.61	7.69						0.9	5.14	0.59	27.2	10.3						B - DTP only - 4.7	Henry	1966	London United Kingdom
9	9		0		0					1	180		5.7	180	0.686	0	3.61	7.69						1	5.14	0.59	27.2	10.3						B - DTP only - 5.7	Henry	1966	London United Kingdom
8			3	75	0					1	450	75		450		0							480											C - IPV DTP - 1.7	Henry	1966	London United Kingdom
8	8		4	75	0					1	480		1.7	480		0								0.375	4.11	1.06	21.3	49						C - IPV DTP - 1.7	Henry	1966	London United Kingdom
10			3	75	0					1	450	75		450		0							480											C - IPV DTP - 2.7	Henry	1966	London United Kingdom
10	10		4	75	0					1	480		2.7	480		0								0.4	4.11	1.06	21.3	49						C - IPV DTP - 2.7	Henry	1966	London United Kingdom
8			3	75	0					1	450	75		450		0							480											C - IPV DTP - 3.7	Henry	1966	London United Kingdom
8	8		4	75	0					1	480		3.7	480		0								0.5	4.11	1.06	21.3	49						C - IPV DTP - 3.7	Henry	1966	London United Kingdom
9			3	75	0					1	450	75		450		0							480											C - IPV DTP - 4.7	Henry	1966	London United Kingdom
9	9		4	75	0					1	480		4.7	480		0								1	4.11	1.06	21.3	49						C - IPV DTP - 4.7	Henry	1966	London United Kingdom
8			3	75	0					1	450	75		450		0							480											C - IPV DTP - 5.7	Henry	1966	London United Kingdom
8	8		4	75	0					1	480		5.7	480		0								1	4.11	1.06	21.3	49						C - IPV DTP - 5.7	Henry	1966	London United Kingdom
9	9		0		3	5.7				1	480		1.7	480	1	0	8.3	9.78						0										D - tOPV - 1.7	Henry	1966	London United Kingdom
8	8		0		3	5.7				1	480		2.7	480	1	0	8.3	9.78						0										D - tOPV - 2.7	Henry	1966	London United Kingdom
10	10		0		3	5.7				1	480		3.7	480	1	0	8.3	9.78						0.1	1.89	0.49	11.3	14.2						D - tOPV - 3.7	Henry	1966	London United Kingdom
12	12		0		3	5.7				1	480		4.7	480	1	0	8.3	9.78						0.583	1.89	0.49	11.3	14.2						D - tOPV - 4.7	Henry	1966	London United Kingdom
11	11		0		3	5.7				1	480		5.7	480	1	0	8.3	9.78						0.727	1.89	0.49	11.3	14.2						D - tOPV - 5.7	Henry	1966	London United Kingdom
18	18		0		0		0	2.5	1.6	1	0		6.7	0	0.5	0	2.5	1.6						0.89			13.3	28						A & B mOPV1 maternal NAb1 <=32	Holguin	1962	Atlanta USA
19	19		0		0		0	10	0.3	1	0		6.7	0	1	0	10	0.3						0.47			18.2	30						A & B mOPV1 maternal NAb1 >=512	Holguin	1962	Atlanta USA
41	41		0		0		0	7	0.3	1	0		6.7	0	1	0	7	0.3						0.81			15.3	36						A & B mOPV1 maternal NAb1 64-256	Holguin	1962	Atlanta USA
3	3		0		0		0	2.5	1.6	1	0		6.7	0	0.5	0	2.5	1.6						1			8	0						C & D bOPV maternal NAb1 <=32	Holguin	1962	Atlanta USA
7	7		0		0		0	10	0.3	1	0		6.7	0	1	0	10	0.3						0.14			22	0						C & D bOPV maternal NAb1 >=512	Holguin	1962	Atlanta USA
15	15		0		0		0	7	0.3	1	0		6.7	0	1	0	7	0.3						0.47			9.7	3.9						C & D bOPV maternal NAb1 64-256	Holguin	1962	Atlanta USA
3	3		0		0					3	0		6.43	0										1			22	0						C & D bOPV maternal NAb1 <=32	Holguin	1962	Atlanta USA
7	7		0		0					3	0		6.43	0										0.43			15.3	22						C & D bOPV maternal NAb1 >=512	Holguin	1962	Atlanta USA
15	15		0		0					3	0		6.43	0										1			16.5	36						C & D bOPV maternal NAb1 64-256	Holguin	1962	Atlanta USA
0	128		0		0					1	2920													1									wild	polio cases	Horstmann	1946	New Haven USA	unspecified serotype, assuming serotype 1 by default
22	22		3	20	0					1	720		5	700	0	0						1	815											A homologous negative mOPV1-mOPV3-mOPV2	Horstmann	1961	New Haven Conn USA
0	42		3	20	0					1	720		5	700	0	0			8.76	6.28		0.952381	815											A total mOPV1-mOPV3-mOPV2	Horstmann	1961	New Haven Conn USA	other total groups are not considered because of interference
20	20		3	20	0					1	720		5	700	0	0						0.9	815				34.38	180						A triple negative mOPV1-mOPV3-mOPV2	Horstmann	1961	New Haven Conn USA	age calculated as average over all and assume three groups are same; pre-IPV used as median dose
29	29		3	20	0					1	720		5	700	0	0						0.97	797											B homologous negative mOPV1-bOPV23	Horstmann	1961	New Haven Conn USA
0	56		3	20	0					1	720		5	700	0	0			8.61	6.38		0.982143	797											B total mOPV1-bOPV23	Horstmann	1961	New Haven Conn USA	other total groups are not considered because of interference
27	27		3	20	0					1	720		5	700	0	0						1	797				38.19	522						B triple negative mOPV1-bOPV23	Horstmann	1961	New Haven Conn USA
25	25		3	20	1	6				1	762		6	700	0	0						0.98	797											C homologous negative tOPV-tOPV	Horstmann	1961	New Haven Conn USA	second tOPV dose
29	29		3	20	1	6				1	762		6	700	0	0						0.97	797				44.13	736						C triple negative tOPV-tOPV	Horstmann	1961	New Haven Conn USA	second tOPV dose
33	33		3	2	0					2	780		5	700	0	0							815	0.91										A homologous negative mOPV1-mOPV3-mOPV2	Horstmann	1961	New Haven Conn USA
0	53		3	2	0					2	780		5	700	0	0			8.98	5.98		0.943396	815	0.94										A total mOPV1-mOPV3-mOPV2	Horstmann	1961	New Haven Conn USA	other total groups are not considered because of interference
20	20		3	2	0					2	780		5	700	0	0							815	1			36	163						A triple negative mOPV1-mOPV3-mOPV2	Horstmann	1961	New Haven Conn USA	age calculated as average; pre-IPV used as median dose
25	25		3	2	0					2	762		5	700	0	0							797	1										B homologous negative mOPV1-bOPV23	Horstmann	1961	New Haven Conn USA
27	27		3	2	0					2	762		5	700	0	0							797	0.96			27.89	130						B triple negative mOPV1-bOPV23	Horstmann	1961	New Haven Conn USA
29	29		3	2	1	5				2	762		6	700	0	0							797	1										C homologous negative tOPV-tOPV	Horstmann	1961	New Haven Conn USA	second tOPV dose
29	29		3	2	1	5				2	762		6	700	0	0							797	1			34.58	323						C triple negative tOPV-tOPV	Horstmann	1961	New Haven Conn USA	second tOPV dose
56	56		3	4	0					3	750		5	700	0	0							815	0.84										A homologous negative mOPV1-mOPV3-mOPV2	Horstmann	1961	New Haven Conn USA
0	76		3	4	0					3	750		5	700	0	0			6.84	12.16		0.842105	815	0.84										A total mOPV1-mOPV3-mOPV2	Horstmann	1961	New Haven Conn USA	other total groups are not considered because of interference
20	20		3	4	0					3	750		5	700	0	0							815	0.85			38.47	75						A triple negative mOPV1-mOPV3-mOPV2	Horstmann	1961	New Haven Conn USA	age calculated as average; pre-IPV used as median dose
43	43		3	4	0					3	762		5	700	0	0							797	0.81										B homologous negative mOPV1-bOPV23	Horstmann	1961	New Haven Conn USA
27	27		3	4	0					3	762		5	700	0	0							797	0.87			36.63	151						B triple negative mOPV1-bOPV23	Horstmann	1961	New Haven Conn USA
40	40		3	4	1	5.5				3	762		6	700	0	0							797	0.83										C homologous negative tOPV-tOPV	Horstmann	1961	New Haven Conn USA	second tOPV dose
29	29		3	4	1	5.5				3	762		6	700	0	0							797	0.97			63.67	505						C triple negative tOPV-tOPV	Horstmann	1961	New Haven Conn USA	second tOPV dose
62			0		0					1	60	40		60					4.24793				90											IPV-IPV-IPV&OPV serum	IonNedelcu	1997	Romania	excretion and serum are from separate study groups
56			1	40	0					1	90	40		90			4.24793		5.61471				120											IPV-IPV-IPV&OPV serum	IonNedelcu	1997	Romania	excretion and serum are from separate study groups
51			2	40	0					1	120	40	6	120			5.61471		7.26679				165											IPV-IPV-IPV&OPV serum	IonNedelcu	1997	Romania	excretion and serum are from separate study groups
0	78		2	40	0					1	120	40	6											0.794872			23.6	464						IPV-IPV-IPV&OPV stools	IonNedelcu	1997	Romania	excretion and serum are from separate study groups
0	67		0		0					1	60		6											0.99			35.5	548						OPV-OPV excretion	IonNedelcu	1997	Romania	excretion and serum are from separate study groups
29			0		1	6				1	60		6	60	0.79		6.7		8.7			1	150											OPV-OPV serum	IonNedelcu	1997	Romania	excretion and serum are from separate study groups
62			0		0					2	60	8		60					5.24793				90											IPV-IPV-IPV&OPV serum	IonNedelcu	1997	Romania	excretion and serum are from separate study groups
56			1	8	0					2	90	8		90			5.24793		6.32193				120											IPV-IPV-IPV&OPV serum	IonNedelcu	1997	Romania	excretion and serum are from separate study groups
51			2	8	0					2	120	8	5	120			6.32193		7.96578				165											IPV-IPV-IPV&OPV serum	IonNedelcu	1997	Romania	excretion and serum are from separate study groups
0	78		2	8	0					2	120	8	5											0.794872			27.1	382						IPV-IPV-IPV&OPV stools	IonNedelcu	1997	Romania	excretion and serum are from separate study groups
0	67		0		0					2	60		5											0.88			25.1	334						OPV-OPV excretion	IonNedelcu	1997	Romania	excretion and serum are from separate study groups
29			0		1	5				2	60		5	60	0.86		7.3		7.8			1	150											OPV-OPV serum	IonNedelcu	1997	Romania	excretion and serum are from separate study groups
62			0		0					3	60	32		60					4.32193				90											IPV-IPV-IPV&OPV serum	IonNedelcu	1997	Romania	excretion and serum are from separate study groups
56			1	32	0					3	90	32		90			4.32193		6.10852				120											IPV-IPV-IPV&OPV serum	IonNedelcu	1997	Romania	excretion and serum are from separate study groups
51			2	32	0					3	120	32	5.5	120			6.10852		8.04439				165											IPV-IPV-IPV&OPV serum	IonNedelcu	1997	Romania	excretion and serum are from separate study groups
0	78		2	32	0					3	120	32	5.5											0.782051			27.9	302						IPV-IPV-IPV&OPV stools	IonNedelcu	1997	Romania	excretion and serum are from separate study groups
0	67		0		0					3	60		5.5											0.78			34.6	329						OPV-OPV excretion	IonNedelcu	1997	Romania	excretion and serum are from separate study groups
29			0		1	5.5				3	60		5.5	60	0.55		5.8		6.8			1	150											OPV-OPV serum	IonNedelcu	1997	Romania	excretion and serum are from separate study groups
8	8		4	20	0					1	3650		5.5	3650	0	0	0	0					3710	1			21.7	67						total NAb < 4	Kogon	1965	New York USA
76	76		4	20	0					1	3650		5.5	3650	1	0	9	0.7					3710	0.592			15.6	55						total NAb >= 256	Kogon	1965	New York USA
91	91		4	20	0					1	3650		5.5	3650	1	0	6	0.7					3710	0.769			19.5	74						total NAb 32-128	Kogon	1965	New York USA
62	62		4	20	0					1	3650		5.5	3650	1	0	3	0.7					3710	0.919274			21.7	67						total NAb 4-16	Kogon	1965	New York USA
5	5		4	2	0					2	3680		5	3650	0.6	0	3.8	3.4					3710	0.8			20.5	71						age group < 1	Kogon	1965	New York USA
100	93		4	2	0					2	3680		5	3650	0.91	0	6.5	7.3					3710	0.258			16	61						age group >=20	Kogon	1965	New York USA
42	30		4	2	0					2	3680		5	3650	0.761905	0	6.1	7.4					3710	0.5			18.9	76						age group 10-19	Kogon	1965	New York USA
44	39		4	2	0					2	3680		5	3650	0.795455	0	6.1	6.1					3710	0.744			20.5	71						age group 1-4	Kogon	1965	New York USA
72	70		4	2	0					2	3680		5	3650	0.861111	0	6.5	5.2					3710	0.543			20.5	71						age group 5-9	Kogon	1965	New York USA
5	5		4	4	0					3	3680		5.7	3650	0.4	0	3.6	3.8					3710	0.8			20.5	71						age group < 1	Kogon	1965	New York USA
100	93		4	4	0					3	3680		5.7	3650	0.93	0	6.8	6.6					3710	0.376			16	61						age group >=20	Kogon	1965	New York USA
42	30		4	4	0					3	3680		5.7	3650	0.642857	0	4.9	6.9					3710	0.933			18.9	76						age group 10-19	Kogon	1965	New York USA
44	39		4	4	0					3	3680		5.7	3650	0.727273	0	5.5	6.1					3710	0.923			20.5	71						age group 1-4	Kogon	1965	New York USA
72	70		4	4	0					3	3680		5.7	3650	0.527778	0	3.9	6.1					3710	0.986			20.5	71						age group 5-9	Kogon	1965	New York USA
89	0		2	20	0		77	0	0	1	161	20							6			1	189											absent maternal antibody	Krishnan	1983	Vellore India
61	0		2	20	0		77	4		1	161	20							5.5			0.967213	189								maternalantibody			present maternal antibody	Krishnan	1983	Vellore India
93	0		2	2	0		77	0	0	2	161	2							4.7			0.946237	189											absent maternal antibody	Krishnan	1983	Vellore India
57	0		2	2	0		77	4		2	161	2							4.1			0.736842	189								maternalantibody			present maternal antibody	Krishnan	1983	Vellore India
133	0		2	3.5	0		77	0	0	3	161	3.5							4.5			0.93985	189											absent maternal antibody	Krishnan	1983	Vellore India
17	0		2	3.5	0		77	4		3	161	3.5							4.5			0.705882	189								maternalantibody			present maternal antibody	Krishnan	1983	Vellore India
48	48		0		0					1	60		6											0.416667			27.3	9.3						A/B OPV	Laassri	2005	Maryland Missouri USA
48			0		1	6				1	120		6																					A/B OPV	Laassri	2005	Maryland Missouri USA
48	41		0		2	6				1	180		6											0.0731707			18.7	43.6						A/B OPV	Laassri	2005	Maryland Missouri USA
42			0		0					1	60	40																						C IPV-IPV-OPV	Laassri	2005	Maryland Missouri USA
42			1	40	0					1	120	40																						C IPV-IPV-OPV	Laassri	2005	Maryland Missouri USA
42	42		2	40	0					1	180		6											0.547619			20.1	48.2						C IPV-IPV-OPV	Laassri	2005	Maryland Missouri USA
48	48		0		0					2	60		5											0.875			23.3	43.6						A/B OPV	Laassri	2005	Maryland Missouri USA
48			0		1	5				2	120		5																					A/B OPV	Laassri	2005	Maryland Missouri USA
48	41		0		2	5				2	180		5											0.097561			14	8						A/B OPV	Laassri	2005	Maryland Missouri USA
42			0		0					2	60	8																						C IPV-IPV-OPV	Laassri	2005	Maryland Missouri USA
42			1	8	0					2	120	8																						C IPV-IPV-OPV	Laassri	2005	Maryland Missouri USA
42	42		2	8	0					2	180		5											0.761905			18.4	42.1						C IPV-IPV-OPV	Laassri	2005	Maryland Missouri USA
48	48		0		0					3	60		5.8											0.583333			25.5	28.8						A/B OPV	Laassri	2005	Maryland Missouri USA
48			0		1	5.8				3	120		5.8																					A/B OPV	Laassri	2005	Maryland Missouri USA
48	41		0		2	5.8				3	180		5.8											0.170732			18	40						A/B OPV	Laassri	2005	Maryland Missouri USA
42			0		0					3	60	32																						C IPV-IPV-OPV	Laassri	2005	Maryland Missouri USA
42			1	32	0					3	120	32																						C IPV-IPV-OPV	Laassri	2005	Maryland Missouri USA
42	42		2	32	0					3	180		5.8											0.5			19.3	46.2						C IPV-IPV-OPV	Laassri	2005	Maryland Missouri USA
133			0		0					1	3973		5.5			0			9.2	2.3			4099											children without intermediate booster	Lepow	1967	Ohio USA
133			0		1					1	4099			4099		0	9.2	2.3	7.8	3.1			4555											children without intermediate booster	Lepow	1967	Ohio USA
133			0		0					2	4015		5.5			0			9.6	2.6			4099											children without intermediate booster	Lepow	1967	Ohio USA
133			0		1					2	4099			4099		0	9.6	2.6	7.3	3.5			4555											children without intermediate booster	Lepow	1967	Ohio USA
133			0		0					3	4057		5.5			0			7.7	4.3			4099											children without intermediate booster	Lepow	1967	Ohio USA
133			0		1					3	4099			4099		0	7.7	4.3	5.4	5.1			4555											children without intermediate booster	Lepow	1967	Ohio USA
55			2	40	0					1	180		6	180	1	0	7.36	2.41	7.58	2.53		1	540											IPV-IPV-OPV-OPV	Lu	2001	Taiwan
55	18		2	40	1	6				1	540		6	540	1	0	7.58	2.53	8.95	2.09		1	570	0.44										IPV-IPV-OPV-OPV	Lu	2001	Taiwan
55			2	8	0					2	180		5	180	1	0	8.02	2.49	8.62	1.4		1	540											IPV-IPV-OPV-OPV	Lu	2001	Taiwan
55	18		2	8	1	5				2	540		5	540	1	0	8.62	1.4	9.53	0.72		1	570	0										IPV-IPV-OPV-OPV	Lu	2001	Taiwan
55			2	32	0					3	180		5.7	180	1	0	8.05	3.65	8.02	2.49		1	540											IPV-IPV-OPV-OPV	Lu	2001	Taiwan
55	18		2	32	1	5.7				3	540		5.7	540	1	0	8.02	2.49	8.93	1.81		1	570	0.11										IPV-IPV-OPV-OPV	Lu	2001	Taiwan
108	0		0		0					1	90		6									0.636014									enterovirus			enterovirus group	Maldonado	1997	Chiapas Mexico
116	0		0		1	6				1	150		6									0.842711									enterovirus			enterovirus group	Maldonado	1997	Chiapas Mexico
85			0		0					1	90		6						6			0.72	150											mass vaccination group	Maldonado	1997	Chiapas Mexico
85			0		1	6				1	150		6	150	0.72		6		6.9			0.9	210											mass vaccination group	Maldonado	1997	Chiapas Mexico
73	0		0		0					1	90		6									0.76987												non enterovirus group	Maldonado	1997	Chiapas Mexico
65	0		0		1	6				1	150		6									0.890854												non enterovirus group	Maldonado	1997	Chiapas Mexico
96			0		0					1	90		6						6.6			0.67	150											routine group	Maldonado	1997	Chiapas Mexico
96			0		1	6				1	150		6	150	0.67		6.6		8.1			0.83	210											routine group	Maldonado	1997	Chiapas Mexico
0	181		0		0					1	90		6				6.3					0.69		0.73										total subjects	Maldonado	1997	Chiapas Mexico
0	181		0		1	6				1	150		6	150	0.69		7.5					0.863		0.25										total subjects	Maldonado	1997	Chiapas Mexico
108	0		0		0					2	90		5									0.870308									enterovirus			enterovirus group	Maldonado	1997	Chiapas Mexico
116	0		0		1	5				2	150		5									0.965635									enterovirus			enterovirus group	Maldonado	1997	Chiapas Mexico
85			0		0					2	90		5						7.8			0.88	150											mass vaccination group	Maldonado	1997	Chiapas Mexico
85			0		1	5				2	150		5	150	0.98		7.8		8.9			0.95	210											mass vaccination group	Maldonado	1997	Chiapas Mexico
73	0		0		0					2	90		5									0.943927												non enterovirus group	Maldonado	1997	Chiapas Mexico
65	0		0		1	5				2	150		5									0.97779												non enterovirus group	Maldonado	1997	Chiapas Mexico
96			0		0					2	90		5						8.7			0.92	150											routine group	Maldonado	1997	Chiapas Mexico
96			0		1	5				2	150		5	150	0.92		8.7		9.5			0.99	210											routine group	Maldonado	1997	Chiapas Mexico
0	181		0		0					2	90		5				8.3					0.9		0.69										total subjects	Maldonado	1997	Chiapas Mexico
0	181		0		1	5				2	150		5	150	0.9		9.2					0.971		0.06										total subjects	Maldonado	1997	Chiapas Mexico
108	0		0		0					3	90		5.6									0.368369									enterovirus			enterovirus group	Maldonado	1997	Chiapas Mexico
116	0		0		1	5.6				3	150		5.6									0.586315									enterovirus			enterovirus group	Maldonado	1997	Chiapas Mexico
85			0		0					3	90		5.6						3.6			0.32	150											mass vaccination group	Maldonado	1997	Chiapas Mexico
85			0		1	5.6				3	150		5.6	150	0.32		3.6		5			0.64	210											mass vaccination group	Maldonado	1997	Chiapas Mexico
73	0		0		0					3	90		5.6									0.322825												non enterovirus group	Maldonado	1997	Chiapas Mexico
65	0		0		1	5.6				3	150		5.6									0.652268												non enterovirus group	Maldonado	1997	Chiapas Mexico
96			0		0					3	90		5.6						4.1			0.37	150											routine group	Maldonado	1997	Chiapas Mexico
96			0		1	5.6				3	150		5.6						5.2			0.58	210											routine group	Maldonado	1997	Chiapas Mexico
0	181		0		0					3	90		5.6				3.9					0.346		0.34										total subjects	Maldonado	1997	Chiapas Mexico
0	181		0		1	5.6				3	150		5.6	150	0.346		5.1					0.608		0.25										total subjects	Maldonado	1997	Chiapas Mexico
9	12		0		0					1	210		6	210	0.111111									0.916667			19.5	130		0.777778				Vero-OPV	Mallet	1997	France	no record on seroconversion after 1st dose
9	0		0		1	6				1	240		6	240								0.888889	270											Vero-OPV	Mallet	1997	France	Excluded shedding results because of overlap with first dose
9	9		0		2	6				1	270		6	270	0.888889							0.888889	300	0.444444			9.5	90						Vero-OPV	Mallet	1997	France	shed fraction based on maximum detected; reversion rate based on cloned isolates determined after RT/PCR and sequencing
9	12		0		0					2	210		5	210	0.111111									0.833333			27.2	86		0.777778				Vero-OPV	Mallet	1997	France	no record on seroconversion after 1st dose
9			0		1	5				2	240		5	240								1	270											Vero-OPV	Mallet	1997	France	Excluded shedding results because of overlap with first dose
9	9		0		2	5				2	270		5	270	1							1	300	0.333333			2	0						Vero-OPV	Mallet	1997	France	shed fraction based on maximum detected; reversion rate based on cloned isolates determined after RT/PCR and sequencing
9	12		0		0					3	210		5.5	210	0.111111									0.0833333			26	0						Vero-OPV	Mallet	1997	France	no record on seroconversion after 1st dose
9	11		0		1	5.5				3	240		5.5	240								0.777778	270	0.454545			24	16		1				Vero-OPV	Mallet	1997	France
9	9		0		2	5.5				3	270		5.5	270	0.777778							0.777778	300	0.333333			47.3	257						Vero-OPV	Mallet	1997	France	shed fraction based on maximum detected; reversion rate based on cloned isolates determined after RT/PCR and sequencing
28	28		1	20	0					1	1825			1825	0		0	0						1			12.4	24	oral				wild	index and contact family children titer < 8	Marine	1962	Rhode Island USA	throat washings obtained at days 1,3,5,7,10,14
39	39		1	20	0					1	1825			1825	0		0	0						1			40	72	fecal				wild	index and contact family children titer < 8, fecal	Marine	1962	Rhode Island USA
16	16		1	20	0					1	1825			1825	1		8.5	1						1			6	12	oral				wild	index and contact family children titer 128+	Marine	1962	Rhode Island USA	throat washings obtained at days 1,3,5,7,10,14
10	10		1	20	0					1	1825			1825	1		7.5	0.25						1			34	83	fecal				wild	index and contact family children titer 128-256, fecal	Marine	1962	Rhode Island USA
7	7		1	20	0					1	1825			1825	1		10	1						1			34	93	fecal				wild	index and contact family children titer 512+, fecal	Marine	1962	Rhode Island USA
24	24		1	20	0					1	1825			1825	1		4.5	1						1			6.8	12.6	oral				wild	index and contact family children titer 8-64	Marine	1962	Rhode Island USA	throat washings obtained at days 1,3,5,7,10,14
17	17		1	20	0					1	1825			1825	1		4.5	1						1			38	127	fecal				wild	index and contact family children titer 8-64, fecal	Marine	1962	Rhode Island USA
0	114		0		0					1	2190													1									wild	cases and symptomatic contacts	Miller	1956	Kansas Missouri Oklahoma USA
79			2	40	0		60	5.4		1	450		6.5	450	0.81		5.1		10.1			0.99	540											A) IPV-IPV-OPV-OPV	Modlin	1997	Maryland USA
79	79		2	40	1	6.5	60	5.4		1	540		6.5	540	0.99		10.1							0.265823										A) IPV-IPV-OPV-OPV	Modlin	1997	Maryland USA
80			2	40	0		60	5.2		1	180		6.5	180	0.92		5.5		8.6				270											B) IPV-IPV-OPV-OPV-OPV	Modlin	1997	Maryland USA
80			2	40	1	6.5	60	5.2		1	450		6.5	450	0.94		7.4		10.1			0.96	540											B) IPV-IPV-OPV-OPV-OPV	Modlin	1997	Maryland USA
80	80		2	40	2	6.5	60	5.2		1	540		6.5	540	0.96		10.1							0.1375										B) IPV-IPV-OPV-OPV-OPV	Modlin	1997	Maryland USA
70		1	1	40	0	6.5	60	5.3		1	180		6.5	180	0.96		7.9		8.6				270											C) IPV-IPV&OPV-OPV-OPV-OPV	Modlin	1997	Maryland USA
70		1	1	40	1	6.5	60	5.3		1	450		6.5	450	0.94		8.1		9.8			0.99	540											C) IPV-IPV&OPV-OPV-OPV-OPV	Modlin	1997	Maryland USA
70	70	1	1	40	2	6.5	60	5.3		1	540		6.5	540	0.99		9.8							0.142857										C) IPV-IPV&OPV-OPV-OPV-OPV	Modlin	1997	Maryland USA
74			2	40	0		60	5.1		1	450	40		450	0.81		5		10.9			0.99	540											D) IPV-IPV-IPV-OPV	Modlin	1997	Maryland USA
74	74		3	40	0		60	5.1		1	540		6.5	540	0.99		10.9							0.175676										D) IPV-IPV-IPV-OPV	Modlin	1997	Maryland USA
103			0		1	6.5				1	120		6.5						7.38			0.95	180											E - 3OPV	Modlin	1997	Maryland USA	results in IU (Albrecht1984). 1IU=(99.14;74.34;137.5)
73			0		2	6.5				1	450		6.5	450	0.88		7.06		9.02			0.96	540											E - 3OPV	Modlin	1997	Maryland USA
73	73		0		3	6.5				1	540		6.5	540	0.96		9.02							0.04										E - 3OPV	Modlin	1997	Maryland USA	challenge dose
79			2	8	0		60	4.1		2	450		5.4	450	0.92		7.9		13.2			1	540											A) IPV-IPV-OPV-OPV	Modlin	1997	Maryland USA
79	79		2	8	1	5.5	60	4.1		2	540		5.4	540	1		13.2							0.113924										A) IPV-IPV-OPV-OPV	Modlin	1997	Maryland USA
80			2	8	0		60	4.1		2	180		5.4	180	0.94		8.1		11.7				270											B) IPV-IPV-OPV-OPV-OPV	Modlin	1997	Maryland USA
80			2	8	1	5.5	60	4.1		2	450		5.4	450	1		10.1		12.2			0.99	540											B) IPV-IPV-OPV-OPV-OPV	Modlin	1997	Maryland USA
80	80		2	8	2	5.5	60	4.1		2	540		5.4	540	0.99		12.2							0.0375										B) IPV-IPV-OPV-OPV-OPV	Modlin	1997	Maryland USA
70		1	1	8	0	5.5	60	3.4		2	180		5.4	180	1		11.6		11				270											C) IPV-IPV&OPV-OPV-OPV-OPV	Modlin	1997	Maryland USA
70		1	1	8	1	5.5	60	3.4		2	450		5.4	450	0.99		10.6		12.1			1	540											C) IPV-IPV&OPV-OPV-OPV-OPV	Modlin	1997	Maryland USA
70	70	1	1	8	2	5.5	60	3.4		2	540		5.4	540	1		12.1							0.0285714										C) IPV-IPV&OPV-OPV-OPV-OPV	Modlin	1997	Maryland USA
74			2	8	0		60	4.3		2	450	8		450	0.92		7.3		12.3			1	540											D) IPV-IPV-IPV-OPV	Modlin	1997	Maryland USA
74	74		3	8	0		60	4.3		2	540		5.4	540	1		12.3							0.391892										D) IPV-IPV-IPV-OPV	Modlin	1997	Maryland USA
103			0		1	5.4				2	120		5.4						11.44			1	180											E - 3OPV	Modlin	1997	Maryland USA
73			0		2	5.4				2	450		5.4	450	1		9.775		11.0565			1	540											E - 3OPV	Modlin	1997	Maryland USA
73	73		0		3	5.4				2	540		5.4	540	1		11.0565							0.03										E - 3OPV	Modlin	1997	Maryland USA	challenge dose
79			2	32	0		60	4.2		3	450		6.3	450	0.53		3.6		7.7			0.81	540											A) IPV-IPV-OPV-OPV	Modlin	1997	Maryland USA
79	79		2	32	1	6.3	60	4.2		3	540		6.3	540	0.81		7.7							0.544304										A) IPV-IPV-OPV-OPV	Modlin	1997	Maryland USA
80			2	32	0		60	4.3		3	180		6.3	180	0.74		4.3		6.6				270											B) IPV-IPV-OPV-OPV-OPV	Modlin	1997	Maryland USA
80			2	32	1	6.3	60	4.3		3	450		6.3	450	0.78		6.3		8.7			0.94	540											B) IPV-IPV-OPV-OPV-OPV	Modlin	1997	Maryland USA
80	80		2	32	2	6.3	60	4.3		3	540		6.3	540	0.94		8.7							0.2										B) IPV-IPV-OPV-OPV-OPV	Modlin	1997	Maryland USA
70		1	1	32	0	6.3	60	4.2		3	180		6.3	180	0.84		6.4		9				270											C) IPV-IPV&OPV-OPV-OPV-OPV	Modlin	1997	Maryland USA
70		1	1	32	1	6.3	60	4.2		3	450		6.3	450	0.98		8		9.3			1	540											C) IPV-IPV&OPV-OPV-OPV-OPV	Modlin	1997	Maryland USA
70	70	1	1	32	2	6.3	60	4.2		3	540		6.3	540	1		9.3							0.171429										C) IPV-IPV&OPV-OPV-OPV-OPV	Modlin	1997	Maryland USA
74			2	32	0		60	3.5		3	450	32		450	0.53		3.1		7.9			1	540											D) IPV-IPV-IPV-OPV	Modlin	1997	Maryland USA
74	74		3	32	0		60	3.5		3	540		6.3	540	1		7.9							0.783784										D) IPV-IPV-IPV-OPV	Modlin	1997	Maryland USA
103			0		1	6.3				3	120		6.3						8.1829			0.9	180											E - 3OPV	Modlin	1997	Maryland USA
73			0		2	6.3				3	450		6.3	450	0.89		7.0439		8.2185			0.96	540											E - 3OPV	Modlin	1997	Maryland USA
73	73		0		3	6.3				3	540		6.3	540	0.96		8.2185							0.1										E - 3OPV	Modlin	1997	Maryland USA	challenge dose
186			0		3	6				1	186		6.5	186	0.73	0	7.37504	13.6364	8.81057	9.34739		0.93	220											6 month olds boost IPV	Moriniere	1993	Abidjan Cote dIvoire
182			0		3	6				1	186		6.5	186	0.76	0	7.49985	11.9776	8.16993	11.6003		0.84	220											6 month olds boost OPV	Moriniere	1993	Abidjan Cote dIvoire
177			0		3	6				1	276		6.5	276	0.85	0	8.32643	10.7283	10.2866	4.33908		0.97	310											9 month olds boost IPV	Moriniere	1993	Abidjan Cote dIvoire
169			0		3	6				1	276		6.5	276	0.83	0	8.12928	10.998	8.3837	9.31781		0.85	310											9 month olds boost OPV	Moriniere	1993	Abidjan Cote dIvoire
186			0		3	5				2	186		5.5	186	0.93	0	9.27146	6.24508	10.1886	29.2235		1	220											6 month olds boost IPV	Moriniere	1993	Abidjan Cote dIvoire
182			0		3	5				2	186		5.5	186	0.91	0	9.04712	7.93874	9.44087	6.92083		0.95	220											6 month olds boost OPV	Moriniere	1993	Abidjan Cote dIvoire
177			0		3	5				2	276		5.5	276	0.93	0	8.77149	5.41544	10.5008	1.90416		0.997	310											9 month olds boost IPV	Moriniere	1993	Abidjan Cote dIvoire
169			0		3	5				2	276		5.5	276	0.91	0	8.65464	6.90669	9.0634	8.77681		0.93	310											9 month olds boost OPV	Moriniere	1993	Abidjan Cote dIvoire
186			0		3	5.5				3	186		5.9	186	0.67	0	5.93074	10.5341	7.8392	9.19085		0.89	220											6 month olds boost IPV	Moriniere	1993	Abidjan Cote dIvoire
182			0		3	5.5				3	186		5.9	186	0.57	0	5.35755	10.156	6.04439	23.212		0.65	220											6 month olds boost OPV	Moriniere	1993	Abidjan Cote dIvoire
177			0		3	5.5				3	276		5.9	276	0.76	0	6.94251	10.3947	9.50184	8.82286		0.92	310											9 month olds boost IPV	Moriniere	1993	Abidjan Cote dIvoire
169			0		3	5.5				3	276		5.9	276	0.75	0	6.58496	10.3116	7.02237	16.1423		0.75	310											9 month olds boost OPV	Moriniere	1993	Abidjan Cote dIvoire
99			0		0		73	7.1	3.8	1	73		6	73		0	7.1	3.8	7.46761	6.97477	0.33		103								diarrhea			diarrheal group	Myaux	1996	Dhaka Bangladesh
101			0		2	6	73	7.1	3.8	1	133		6			0			8.31288	12.2465		0.687	163								diarrhea			diarrheal group	Myaux	1996	Dhaka Bangladesh
211			0		0		73	7.1	3.6	1	73		6	73		0	7.1	3.6	7.60733	7.07597	0.336		103											nondiarrheal group	Myaux	1996	Dhaka Bangladesh
214			0		2	6	73	7.1	3.6	1	133		6			0			8.74483	12.9504		0.704	163											nondiarrheal group	Myaux	1996	Dhaka Bangladesh
99			0		0		73	7.1	5.7	2	73		5	73		0	7.1	5.7	7.87036	9.60578	0.408		103								diarrhea			diarrheal group	Myaux	1996	Dhaka Bangladesh
101			0		2	5	73	7.1	5.7	2	133		5			0			9.64566	11.5652		0.77	163								diarrhea			diarrheal group	Myaux	1996	Dhaka Bangladesh
211			0		0		73	7.5	4.6	2	73		5	73		0	7.5	4.6	8.8009	6.74897	0.555		103											nondiarrheal group	Myaux	1996	Dhaka Bangladesh
214			0		2	5	73	7.5	4.6	2	133		5			0			10.0634	10.4365		0.848	163											nondiarrheal group	Myaux	1996	Dhaka Bangladesh
99			0		0		73	6	3.8	3	73		5.5	73		0	6	3.8	6	6.44263	0.273		103								diarrhea			diarrheal group	Myaux	1996	Dhaka Bangladesh
101			0		2	5.5	73	6	3.8	3	133		5.5			0			7.36632	10.8246		0.67	163								diarrhea			diarrheal group	Myaux	1996	Dhaka Bangladesh
211			0		0		73	6.1	3.7	3	73		5.5	73		0	6.1	3.7	6.80735	6.73677	0.415		103											nondiarrheal group	Myaux	1996	Dhaka Bangladesh
214			0		2	5.5	73	6.1	3.7	3	133		5.5			0			7.83289	11.207		0.743	163											nondiarrheal group	Myaux	1996	Dhaka Bangladesh
32	32		0		2	5.5				1	2520		5.5	2520	0.4375	0	1.88	3.2	8.63	9.7		0.96875	2543	0.65625										challenge tOPV	Nishio	1984	Japan	Tbl 2. separate group of subjects vaccinated withing 5 years before challenge
17			0		2	5.5				1	150					0			3.86	5.12			515											longterm boosting	Nishio	1984	Japan	Fig2 boosting 5 yrs after primary schedule
17			0		2	5.5				1	1975		5.5	1975		0	1.86	1.98	8.93	2.21			2340											longterm boosting	Nishio	1984	Japan	Fig2 boosting 5 yrs after primary schedule
17			0		3	5.5				1	3070			3070		0	5	1.29	4.21	0.88			3800											longterm boosting	Nishio	1984	Japan	Fig2 boosting 5 yrs after primary schedule
30			0		2	5.5				1	515			515		0	5.8	1.4	5.3	1.41			880											longterm NAb waning	Nishio	1984	Japan	Fig 1. two subjects with natural infections exlcuded
30			0		2	5.5				1	1245			1245		0	5	0.8	4.9	0.9			1610											longterm NAb waning	Nishio	1984	Japan	Fig 1. two subjects with natural infections exlcuded
30			0		2	5.5				1	1975			1975		0	4.9	1.1	4.6	2			2340											longterm NAb waning	Nishio	1984	Japan	Fig 1. two subjects with natural infections exlcuded
30			0		2	5.5				1	3070			3070		0	3.67	3.62	2.48	3.35			3800											longterm NAb waning	Nishio	1984	Japan	Fig 1. two subjects with natural infections exlcuded
32	32		0		2	5.5				2	2520		5.5	2520	0.96875	0	6.19	4.3	9.81	5.65		1	2543	0.125										challenge tOPV	Nishio	1984	Japan	Tbl 2. separate group of subjects vaccinated withing 5 years before challenge
17			0		2	5.5				2	150					0			5.33	1.56			515											longterm boosting	Nishio	1984	Japan	Fig2 boosting 5 yrs after primary schedule
17			0		2	5.5				2	1975		5.5	1975		0	1.5	2.25	10.33	0.56			2340											longterm boosting	Nishio	1984	Japan	Fig2 boosting 5 yrs after primary schedule
17			0		3	5.5				2	3070			3070		0	7.17	2.14	7	1.67			3800											longterm boosting	Nishio	1984	Japan	Fig2 boosting 5 yrs after primary schedule
30			0		2	5.5				2	515			515		0	7.83	3.89	7.42	3.83			880											longterm NAb waning	Nishio	1984	Japan	Fig 1. two subjects with natural infections exlcuded
30			0		2	5.5				2	1245			1245		0	6.97	3.9	6.77	3.78			1610											longterm NAb waning	Nishio	1984	Japan	Fig 1. two subjects with natural infections exlcuded
30			0		2	5.5				2	1975			1975		0	7.55	4.51	6.97	3			2340											longterm NAb waning	Nishio	1984	Japan	Fig 1. two subjects with natural infections exlcuded
30			0		2	5.5				2	3070			3070		0	6.07	2.53	5.72	2.41			3800											longterm NAb waning	Nishio	1984	Japan	Fig 1. two subjects with natural infections exlcuded
32	32		0		2	5.5				3	2520		5.5	2520	0.71875	0	3.91	8.96	5.81	5.71		0.90625	2543	0.09375										challenge tOPV	Nishio	1984	Japan	Tbl 2. separate group of subjects vaccinated withing 5 years before challenge
17			0		2	5.5				3	150					0			3.77	2			515											longterm boosting	Nishio	1984	Japan	Fig2 boosting 5 yrs after primary schedule
17			0		2	5.5				3	1975		5.5	1975		0	1.54	1.63	5.15	3.82			2340											longterm boosting	Nishio	1984	Japan	Fig2 boosting 5 yrs after primary schedule
17			0		3	5.5				3	3070			3070		0	3.85	2.44	2.54	2.71			3800											longterm boosting	Nishio	1984	Japan	Fig2 boosting 5 yrs after primary schedule
27			0		2	5.5				3	515			515		0	5.32	3.49	4	5.64			880											longterm NAb waning	Nishio	1984	Japan	Fig 1. five subjects with natural infections exlcuded
27			0		2	5.5				3	1245			1245		0	4.21	4.95	3.07	3.57			1610											longterm NAb waning	Nishio	1984	Japan	Fig 1. five subjects with natural infections exlcuded
27			0		2	5.5				3	1975			1975		0	4.3	3.17	3.33	3.93			2340											longterm NAb waning	Nishio	1984	Japan	Fig 1. five subjects with natural infections exlcuded
27			0		2	5.5				3	3070			3070		0	3.7	4.36	2.85	3.24			3800											longterm NAb waning	Nishio	1984	Japan	Fig 1. five subjects with natural infections exlcuded
6	6		0		0					1	60		6											0.5						0.33				1x OPV	Ogra	1991	Buffalo USA
7	7		0		1	6				1	120		6											0.43						1				1xIPV 1x OPV	Ogra	1991	Buffalo USA
5	5		0		2	6				1	360		6											0.2						0				2x IPV 1x OPV	Ogra	1991	Buffalo USA
3	3		0		1	6				1	120		6											0.67						0.5				2x OPV	Ogra	1991	Buffalo USA
5	5		2	40	0					1	360		6											0.2						0				IPV-IPV-OPV	Ogra	1991	Buffalo USA
7	7		1	40	0					1	120		6											0.428571						1				IPV-OPV	Ogra	1991	Buffalo USA
6	6		0		0					2	60		5											0.17						1				1x OPV	Ogra	1991	Buffalo USA
7	7		0		1	5				2	120		5											0.43						1				1xIPV 1x OPV	Ogra	1991	Buffalo USA
5	5		0		2	5				2	360		5											0.2						1				2x IPV 1x OPV	Ogra	1991	Buffalo USA
3	3		0		1	5				2	120		5											0.33						1				2x OPV	Ogra	1991	Buffalo USA
5	5		2	8	0					2	360		5											0.2						1				IPV-IPV-OPV	Ogra	1991	Buffalo USA
7	7		1	8	0					2	120		5											0.428571						1				IPV-OPV	Ogra	1991	Buffalo USA
6	6		0		0					3	60		5.7											0.33						0				1x OPV	Ogra	1991	Buffalo USA
7	7		0		1	5.7				3	120		5.7											0.14						1				1xIPV 1x OPV	Ogra	1991	Buffalo USA
5	5		0		2	5.7				3	360		5.7											0.6						1				2x IPV 1x OPV	Ogra	1991	Buffalo USA
3	3		0		1	5.7				3	120		5.7											0						0				2x OPV	Ogra	1991	Buffalo USA
5	5		2	32	0					3	360		5.7											0.6						1				IPV-IPV-OPV	Ogra	1991	Buffalo USA
7	7		1	32	0					3	120		5.7											0.142857						1				IPV-OPV	Ogra	1991	Buffalo USA
45	45		3	40	0					1	720		5.8	720		0	9.8	3.1						0.822222	3.24		19.95	212						IPV high chal	Onorato	1991	Maryland USA
48	48		3	40	0					1	720		2.8	720		0	9.8	3.1						0.458333	3.24		18.2	120						IPV low chal	Onorato	1991	Maryland USA
45	45		0		3	5.9				1	708		5.8	708		0	7	5.3						0.31	2.54		10.3	50						OPV high chal	Onorato	1991	Maryland USA	all children pre-vaccinated with 3 tOPV with dose 8:1:6
34	34		0		3	5.9				1	708		2.8	708		0	7	5.3						0.18	2.54		5.7	11						OPV low chal	Onorato	1991	Maryland USA	all children pre-vaccinated with 3 tOPV with dose 8:1:6
123	118		3	20	0					1	1080		5.2	1080	0.754098	0	5.52	10.17	9.85	4.11	0.950413	0.991803	1140	0.90678			30.1							group I & II	Pagano	1964	Uppsala Sweden	mOPV1 from human diploid cell line
304			0		0		0	7.12928	2.68697	1	0		6	0	0.990132	1	7.12928	2.68697	5.61471	2.64554		0.858182	42											4-OPV 1-IPVgroup	ParentDuChatelet	2003	Karachi, Pakistan
304			0		1	6	0	7.12928	2.68697	1	42		6	42	0.858182	1	5.61471	2.64554																4-OPV 1-IPVgroup	ParentDuChatelet	2003	Karachi, Pakistan
304			0		2	6	0	7.12928	2.68697	1	70		6			1																		4-OPV 1-IPVgroup	ParentDuChatelet	2003	Karachi, Pakistan
304			0		3	6	0	7.12928	2.68697	1	98	40	6			1																		4-OPV 1-IPVgroup	ParentDuChatelet	2003	Karachi, Pakistan
304	0	1	0	40	3	6	0	7.12928	2.68697	1	168			168	0.911184	1	8.15987	4.55177						0.0841121										4-OPV 1-IPVgroup	ParentDuChatelet	2003	Karachi, Pakistan
292			0		0		0	7.57743	2.90635	1	0		6	0	1	1	7.57743	2.90635	5.72792	2.51389		0.850365	42											4-OPV 3-IPV group	ParentDuChatelet	2003	Karachi, Pakistan
292			0		1	6	0	7.57743	2.90635	1	42	40	6	42	0.850365	1	5.72792	2.51389																4-OPV 3-IPV group	ParentDuChatelet	2003	Karachi, Pakistan
292		1	0	40	1	6	0	7.57743	2.90635	1	70	40	6			1																		4-OPV 3-IPV group	ParentDuChatelet	2003	Karachi, Pakistan
292		2	0	40	1	6	0	7.57743	2.90635	1	98	40	6			1																		4-OPV 3-IPV group	ParentDuChatelet	2003	Karachi, Pakistan
292	0	3	0	40	1	6	0	7.57743	2.90635	1	168			168	0.969178	1	8.87652	4.4804						0.0144231										4-OPV 3-IPV group	ParentDuChatelet	2003	Karachi, Pakistan
302			0		0		0	7.34873	2.33419	1	0		6	0	0.993377	1	7.34873	2.33419	5.93074	2.57069		0.863813	42											4-OPV group	ParentDuChatelet	2003	Karachi, Pakistan
302			0		1	6	0	7.34873	2.33419	1	42		6	42	0.863813	1	5.93074	2.57069																4-OPV group	ParentDuChatelet	2003	Karachi, Pakistan
302			0		2	6	0	7.34873	2.33419	1	70		6			1																		4-OPV group	ParentDuChatelet	2003	Karachi, Pakistan
302			0		3	6	0	7.34873	2.33419	1	98		6			1																		4-OPV group	ParentDuChatelet	2003	Karachi, Pakistan
302	0		0		4	6	0	7.34873	2.33419	1	168			168	0.890728	1	7.73471	4.26276						0.0347826										4-OPV group	ParentDuChatelet	2003	Karachi, Pakistan
304			0		0		0	7.58496	2.51425	2	0		5	0	0.976974	1	7.58496	2.51425	6.80735	3.2372		0.945455	42											4-OPV 1-IPVgroup	ParentDuChatelet	2003	Karachi, Pakistan
304			0		1	5	0	7.58496	2.51425	2	42		5	42	0.945455	1	6.80735	3.2372																4-OPV 1-IPVgroup	ParentDuChatelet	2003	Karachi, Pakistan
304			0		2	5	0	7.58496	2.51425	2	70		5			1																		4-OPV 1-IPVgroup	ParentDuChatelet	2003	Karachi, Pakistan
304			0		3	5	0	7.58496	2.51425	2	98	8	5			1																		4-OPV 1-IPVgroup	ParentDuChatelet	2003	Karachi, Pakistan
304	0	1	0	8	3	5	0	7.58496	2.51425	2	168			168	0.980263	1	9.00282	3.66177						0.0333333										4-OPV 1-IPVgroup	ParentDuChatelet	2003	Karachi, Pakistan
292			0		0		0	8.00562	2.84213	2	0		5	0	0.996575	1	8.00562	2.84213	7.20945	3.03892		0.937956	42											4-OPV 3-IPV group	ParentDuChatelet	2003	Karachi, Pakistan
292			0		1	5	0	8.00562	2.84213	2	42	8	5	42	0.937956	1	7.20945	3.03892																4-OPV 3-IPV group	ParentDuChatelet	2003	Karachi, Pakistan
292		1	0	8	1	5	0	8.00562	2.84213	2	70	8	5			1																		4-OPV 3-IPV group	ParentDuChatelet	2003	Karachi, Pakistan
292		2	0	8	1	5	0	8.00562	2.84213	2	98	8	5			1																		4-OPV 3-IPV group	ParentDuChatelet	2003	Karachi, Pakistan
292	0	3	0	8	1	5	0	8.00562	2.84213	2	168			168	288.292	1	9.67596	3.74794						0.00480769										4-OPV 3-IPV group	ParentDuChatelet	2003	Karachi, Pakistan
302			0		0		0	7.85798	2.79957	2	0		5	0	1	1	7.85798	2.79957	7.19967	3.58567		0.941634	42											4-OPV group	ParentDuChatelet	2003	Karachi, Pakistan
302			0		1	5	0	7.85798	2.79957	2	42		5	42	0.941634	1	7.19967	3.58567																4-OPV group	ParentDuChatelet	2003	Karachi, Pakistan
302			0		2	5	0	7.85798	2.79957	2	70		5			1																		4-OPV group	ParentDuChatelet	2003	Karachi, Pakistan
302			0		3	5	0	7.85798	2.79957	2	98		5			1																		4-OPV group	ParentDuChatelet	2003	Karachi, Pakistan
302	0		0		4	5	0	7.85798	2.79957	2	168			168	0.963576	1	8.78136	4.04592						0.00869565										4-OPV group	ParentDuChatelet	2003	Karachi, Pakistan
304			0		0		0	6.71425	2.43662	3	0		5.8	0	0.973684	1	6.71425	2.43662	6	3.18888		0.68	42											4-OPV 1-IPVgroup	ParentDuChatelet	2003	Karachi, Pakistan
304			0		1	5.8	0	6.71425	2.43662	3	42		5.8	42	0.68	1	6	3.18888																4-OPV 1-IPVgroup	ParentDuChatelet	2003	Karachi, Pakistan
304			0		2	5.8	0	6.71425	2.43662	3	70		5.8			1																		4-OPV 1-IPVgroup	ParentDuChatelet	2003	Karachi, Pakistan
304			0		3	5.8	0	6.71425	2.43662	3	98	32	5.8			1																		4-OPV 1-IPVgroup	ParentDuChatelet	2003	Karachi, Pakistan
304	213	1	0	32	3	5.8	0	6.71425	2.43662	3	168		5.8	168	0.950658	1	8.42626	3.0349						0.084507										4-OPV 1-IPVgroup	ParentDuChatelet	2003	Karachi, Pakistan
292			0		0		0	7.04439	2.56849	3	0		5.8	0	0.982877	1	7.04439	2.56849	6.04439	3.62326		0.744526	42											4-OPV 3-IPV group	ParentDuChatelet	2003	Karachi, Pakistan
292			0		1	5.8	0	7.04439	2.56849	3	42	32	5.8	42	0.744526	1	6.04439	3.62326																4-OPV 3-IPV group	ParentDuChatelet	2003	Karachi, Pakistan
292		1	0	32	1	5.8	0	7.04439	2.56849	3	70	32	5.8			1																		4-OPV 3-IPV group	ParentDuChatelet	2003	Karachi, Pakistan
292		2	0	32	1	5.8	0	7.04439	2.56849	3	98	32	5.8			1																		4-OPV 3-IPV group	ParentDuChatelet	2003	Karachi, Pakistan
292	209	3	0	32	1	5.8	0	7.04439	2.56849	3	168		5.8	168	0.982877	1	9.82177	3.5011						0.0574163										4-OPV 3-IPV group	ParentDuChatelet	2003	Karachi, Pakistan
302			0		0		0	6.93074	2.24631	3	0		5.8	0	0.986755	1	6.93074	2.24631	6.14975	3.4425		0.696498	42											4-OPV group	ParentDuChatelet	2003	Karachi, Pakistan
302			0		1	5.8	0	6.93074	2.24631	3	42		5.8	42	0.696498	1	6.14975	3.4425																4-OPV group	ParentDuChatelet	2003	Karachi, Pakistan
302			0		2	5.8	0	6.93074	2.24631	3	70		5.8			1																		4-OPV group	ParentDuChatelet	2003	Karachi, Pakistan
302			0		3	5.8	0	6.93074	2.24631	3	98		5.8			1																		4-OPV group	ParentDuChatelet	2003	Karachi, Pakistan
302	233		0		4	5.8	0	6.93074	2.24631	3	168		5.8	168	0.92053	1	7.44294	3.11636						0.0858369										4-OPV group	ParentDuChatelet	2003	Karachi, Pakistan
149			0		2	6				1	270		6	270	0.7	0	5.16993	7.16855			0.325573	0.852632	310											high dose tOPV	Patriarca	1988	Bazil
154			0		2	6				1	270		6	270	0.77	0	5.24793	6.6477			0.326952	0.892667	310											low dose tOPV	Patriarca	1988	Bazil
149			0		2	5				2	270		5	270	0.85	0	6.2854	6.6561			0.292995	0.9375	310											high dose tOPV	Patriarca	1988	Bazil
154			0		2	5				2	270		5	270	0.86	0	6.26679	6.41769			0.416862	0.9475	310											low dose tOPV	Patriarca	1988	Bazil
149			0		2	5.5				3	270		5.8	270	0.51	0	4.16993	6.78496			0.376362	0.726512	310											high dose tOPV	Patriarca	1988	Bazil
154			0		2	5.5				3	270		5.5	270	0.46	0	3.90689	6.23085			0.188624	0.54129	310											low dose tOPV	Patriarca	1988	Bazil
138			0		2	5.5				3	270		5.5	270	0.43	0	3.58496	6.18788			0.499958	0.727128	310											mOPV3	Patriarca	1988	Bazil
0	23		0		0					1	540		4.7											0.83			33							control no vaccination group	PHLS	1965	England
0			2	20	0					1	510	20																						quadrilin group	PHLS	1965	England
0	51		3	20	0					1	540		4.7											0.76			26							quadrilin group	PHLS	1965	England
0			0	0	2	5.7				1	510		5.7																					sabin group	PHLS	1965	England
0	53		0	0	3	5.7				1	540		4.7											0.34			17							sabin group	PHLS	1965	England
0			2	20	0					1	510	20																						salk group	PHLS	1965	England
0	18		3	20	0					1	540		4.7											0.89			30							salk group	PHLS	1965	England
0			2	2	0					2	510	2																						quadrilin group	PHLS	1965	England
0			0	0	2	5				2	510		5																					sabin group	PHLS	1965	England
0			2	2	0					2	510	2																						salk group	PHLS	1965	England
0			2	4	0					3	510	4																						quadrilin group	PHLS	1965	England
0			0	0	2	5.5				3	510		5.5																					sabin group	PHLS	1965	England
0			2	4	0					3	510	4																						salk group	PHLS	1965	England
45	44		3	32	0					3	540		5.7	540	1	0	9.36	4.9						0.933333	5.59		33.3	184						IPV-IPV-IPV-mOPV3	Piirainen	1999	Finland
38			0		0		60	5.24793	5.22603	1	60	40		60	0.710526		5.24793	5.22603																combined schedule IPV-OPV-OPV	Ramsay	1994	UK
92			1	40	0		60	5.24793	5.22603	1	100		6											0.534392										combined schedule IPV-OPV-OPV	Ramsay	1994	UK
92			1	40	1	6	60	5.24793	5.22603	1	140		6						8.04439	3.78338		0.978261	180	0.140244										combined schedule IPV-OPV-OPV	Ramsay	1994	UK
42			0		0		60	4.75489	3.62731	1	60		6	60	0.833333		4.75489	3.62731						0.486364										control schedule OPV-OPV-OPV	Ramsay	1994	UK
92			0		1	6	60	4.75489	3.62731	1	100		6											0.212766										control schedule OPV-OPV-OPV	Ramsay	1994	UK
92			0		2	6	60	4.75489	3.62731	1	140		6						8.52748	2.87973		0.98913	180											control schedule OPV-OPV-OPV	Ramsay	1994	UK
38			0		0		60	4.64386	4.32143	2	60	8		60	0.763158		4.64386	4.32143																combined schedule IPV-OPV-OPV	Ramsay	1994	UK
92			1	8	0		60	4.64386	4.32143	2	100		5											0.507937										combined schedule IPV-OPV-OPV	Ramsay	1994	UK
92			1	8	1	5	60	4.64386	4.32143	2	140		5						8.55075	1.70093		0.967391	180	0.0487805										combined schedule IPV-OPV-OPV	Ramsay	1994	UK
92			0		0		60	4.85798	3.13156	2	60		5	60	0.904762		4.85798	3.13156						0.477273										control schedule OPV-OPV-OPV	Ramsay	1994	UK
42			0		1	5	60	4.85798	3.13156	2	100		5											0.0531915										control schedule OPV-OPV-OPV	Ramsay	1994	UK
42			0		2	5	60	4.85798	3.13156	2	140		5						8.64746	2.4033		0.956522	180											control schedule OPV-OPV-OPV	Ramsay	1994	UK
38			0		0		60	3.32193	5.58265	3	60	32		60	0.578947		3.32193	5.58265																combined schedule IPV-OPV-OPV	Ramsay	1994	UK
92			1	32	0		60	3.32193	5.58265	3	100		5.5											0.185185										combined schedule IPV-OPV-OPV	Ramsay	1994	UK
92			1	32	1	5.5	60	3.32193	5.58265	3	140		5.5						7.56224	3.79217		0.945652	180	0.432927										combined schedule IPV-OPV-OPV	Ramsay	1994	UK
92			0		0		60	3.58496	3.74105	3	60		5.5	60	0.642857		3.58496	3.74105						0.122727										control schedule OPV-OPV-OPV	Ramsay	1994	UK
92			0		1	5.5	60	3.58496	3.74105	3	100		5.5											0.579787										control schedule OPV-OPV-OPV	Ramsay	1994	UK
92			0		2	5.5	60	3.58496	3.74105	3	140		5.5						7.6865	3.69762		1	180											control schedule OPV-OPV-OPV	Ramsay	1994	UK
187			0		0		0	4.8	6.8	1	42	8		42		1	3.31073	1	2.8513	0.0182016	0.048		70									intradermal		A fractional dose intradermal	Resik	2010	Cuba	median titers calculated from seropositive subects only
187			1	8	0		0	4.8	6.8	1	70	8		70		1	2.8513	0.0182016	3.31073	0.439998	0.236		98									intradermal		A fractional dose intradermal	Resik	2010	Cuba
187			2	8	0		0	4.8	6.8	1	98	8		98		1	3.31073	0.439998	4.2	0.139921	0.279	0.529	126									intradermal		A fractional dose intradermal	Resik	2010	Cuba
177			0		0		0	5.2	12.3	1	42	40		42		1	3.65865	0.490947	3.65865	0.0729907	0.192		70									intramuscular		B full dose intramuscular	Resik	2010	Cuba
177			1	40	0		0	5.2	12.3	1	70	40		70		1	3.65865	0.0729907	5.46601	1.22526	0.546		98									intramuscular		B full dose intramuscular	Resik	2010	Cuba
177			2	40	0		0	5.2	12.3	1	98	40		98		1	5.46601	1.22526	6.4	7.01755	0.446	0.893	126									intramuscular		B full dose intramuscular	Resik	2010	Cuba
187			0		0		0	4.5	3.6	2	42	1.6		42		1	3.16581	1	3.30331	0.118895	0.187		70									intradermal		A fractional dose intradermal	Resik	2010	Cuba
187			1	1.6	0		0	4.5	3.6	2	70	1.6		70		1	3.30331	0.118895	4.09181	1.47859	0.447		98									intradermal		A fractional dose intradermal	Resik	2010	Cuba
187			2	1.6	0		0	4.5	3.6	2	98	1.6		98		1	4.09181	1.47859	5.5	0.578	0.631	0.85	126									intradermal		A fractional dose intradermal	Resik	2010	Cuba
177			0		0		0	5.2	6.3	2	42	8		42		1	3.54432	1	3.65124	1.04937	0.356		70									intramuscular		B full dose intramuscular	Resik	2010	Cuba
177			1	8	0		0	5.2	6.3	2	70	8		70		1	3.65124	1.04937	7.01381	4.07535	0.623		98									intramuscular		B full dose intramuscular	Resik	2010	Cuba
177			2	8	0		0	5.2	6.3	2	98	8		98		1	7.01381	4.07535	7.7	5.56335	0.721	0.955	126									intramuscular		B full dose intramuscular	Resik	2010	Cuba
187			0		0		0	2.6	4.2	3	42	6.4		42		1	1.42884	1	1.84388	0.023625	0.075		70									intradermal		A fractional dose intradermal	Resik	2010	Cuba
187			1	6.4	0		0	2.6	4.2	3	70	6.4		70		1	1.84388	0.023625	3.01381	1.49769	0.387		98									intradermal		A fractional dose intradermal	Resik	2010	Cuba
187			2	6.4	0		0	2.6	4.2	3	98	6.4		98		1	3.01381	1.49769	5	4.761	0.443	0.69	126									intradermal		A fractional dose intradermal	Resik	2010	Cuba
177			0		0		0	2.6	11.5	3	42	32		42		1	1.42884	1	3.16581	0.708317	0.424		70									intramuscular		B full dose intramuscular	Resik	2010	Cuba
177			1	32	0		0	2.6	11.5	3	70	32		70		1	3.16581	0.708317	7.2102	8.94613	0.882		98									intramuscular		B full dose intramuscular	Resik	2010	Cuba
177			2	32	0		0	2.6	11.5	3	98	32		98		1	7.2102	8.94613	8.2	5.96654	0.75	0.989	126									intramuscular		B full dose intramuscular	Resik	2010	Cuba
82	82		0		1	6				1	360		5.4	360	0.57							0.83	450				46	0						1y	Sabin	1960	Toluca Mexico	group size is minimum number tested
79	79		0		1	6				1	720		5.4	720	0.75							0.96	810				28	864						2y	Sabin	1960	Toluca Mexico
95	95		0		1	6				1	1080		5.4	1080	0.94							0.97	1170				35.14	296						3y	Sabin	1960	Toluca Mexico
74	74		0		1	6				1	1440		5.4	1440	0.97							1	1530				54	1208						4y	Sabin	1960	Toluca Mexico
42	42		0		1	6				1	2700		5.4	2700	0.91							1	2790				60	0						5y-10y	Sabin	1960	Toluca Mexico
82	82		0		1	5				2	360		5.4	360	0.57							0.83	450				47.71	38						1y	Sabin	1960	Toluca Mexico	group size is minimum number tested
79	79		0		1	5				2	720		5.4	720	0.75							0.96	810				49.43	71						2y	Sabin	1960	Toluca Mexico
95	95		0		1	5				2	1080		5.4	1080	0.94							0.97	1170				50	80						3y	Sabin	1960	Toluca Mexico
74	74		0		1	5				2	1440		5.4	1440	0.97							1	1530				54	128						4y	Sabin	1960	Toluca Mexico
42	42		0		1	5				2	2700		5.4	2700	0.91							1	2790				70	0						5y-10y	Sabin	1960	Toluca Mexico
82	82		0		1	5.5				3	360		5.4	360	0.57							0.83	450				55	405						1y	Sabin	1960	Toluca Mexico	group size is minimum number tested
79	79		0		1	5.5				3	720		5.4	720	0.75							0.96	810				46	0						2y	Sabin	1960	Toluca Mexico
95	95		0		1	5.5				3	1080		5.4	1080	0.94							0.97	1170				38.8	423						3y	Sabin	1960	Toluca Mexico
74	74		0		1	5.5				3	1440		5.4	1440	0.97							1	1530				46	0						4y	Sabin	1960	Toluca Mexico
42	42		0		1	5.5				3	2700		5.4	2700	0.91							1	2790				46	0						5y-10y	Sabin	1960	Toluca Mexico
29	214		0		0					1	150		6	150	0.32	0	0.2		5.454			0.79	195				32.95	486						OPV-OPV-OPV	Samoilovich	2003	Minsk Belarus	dose time is in median
32	263		0		1	6				1	210		6	195	0.79	0			7.427			1	255				27.14	402						OPV-OPV-OPV	Samoilovich	2003	Minsk Belarus	dose time is in median
24	238		0		2	6				1	270		6	255	1	0			8.699			1	315				24	393						OPV-OPV-OPV	Samoilovich	2003	Minsk Belarus	dose time is in median
29	214		0		0					2	150		5	150	0.42	0	2.676		8.084			1	195				47.27	496						OPV-OPV-OPV	Samoilovich	2003	Minsk Belarus	dose time is in median
32	263		0		1	5				2	210		5	195	1	0			8.444			1	255				58.4	778						OPV-OPV-OPV	Samoilovich	2003	Minsk Belarus	dose time is in median
24	238		0		2	5				2	270		5	255	1	0			8.444			1	315				30	288						OPV-OPV-OPV	Samoilovich	2003	Minsk Belarus	dose time is in median
29	214		0		0					3	150		5.5	150	0.42	0	2.891		6.243			0.79	195				42	491						OPV-OPV-OPV	Samoilovich	2003	Minsk Belarus	dose time is in median
32	263		0		1	5.5				3	210		5.5	195	0.79	0			7.171			1	255				50.89	421						OPV-OPV-OPV	Samoilovich	2003	Minsk Belarus	dose time is in median
24	238		0		2	5.5				3	270		5.5	255	1	0			7.407			1	315				45.4	596						OPV-OPV-OPV	Samoilovich	2003	Minsk Belarus	dose time is in median
0	83		0		0					1	2190													1									wild	subclinical cases	Schabel	1950	Alabama USA	serotype not given, using type 1 as default
168	0		0		0					1	1740	20				0																		OPV total	Smith	1976	UK	assuming 1dose Salk at -12yrs and 1 dose tOPV at -4.6yrs
168	0		1	20	0					1	4441		6			0																		OPV total	Smith	1976	UK	assuming 1dose Salk at -12yrs and 1 dose tOPV at -4.6yrs
168	0		1	20	1	6				1	6120		6	6120	0.78	0	6.7	12.28	10.02	3.95	0.381	0.982	6162	0.39										OPV total	Smith	1976	UK	assuming 1dose Salk at -12yrs and 1 dose tOPV at -4.6yrs
0	16		1	20	1	6				1	6120		6	6120	0	0	0	0.7						0.94										OPV total NAb 0	Smith	1976	UK	Wood1992 - 1 IU={59.3, 32.8, 106} GMT
0	66		1	20	1	6				1	6120		6	6120	1	0	10	0.7						0.17										OPV total NAb 10	Smith	1976	UK	Wood1992 - 1 IU={59.3, 32.8, 106} GMT
0	15		1	20	1	6				1	6120		6	6120	1	0	12	0.7						0.07										OPV total NAb 12	Smith	1976	UK	Wood1992 - 1 IU={59.3, 32.8, 106} GMT
0	5		1	20	1	6				1	6120		6	6120	0	0	2	0.7						1										OPV total NAb 2	Smith	1976	UK	Wood1992 - 1 IU={59.3, 32.8, 106} GMT
0	0		1	20	1	6				1	6120		6			0																		OPV total NAb 3	Smith	1976	UK	dummy entry to signify multivalent dose for corresponding entries
0	34		1	20	1	6				1	6120		6	6120	1	0	4	0.7						0.65										OPV total NAb 4	Smith	1976	UK	Wood1992 - 1 IU={59.3, 32.8, 106} GMT
0	0		1	20	1	6				1	6120		6			0																		OPV total NAb 6	Smith	1976	UK	dummy entry to signify multivalent dose for corresponding entries
0	29		1	20	1	6				1	6120		6	6120	1	0	7	1						0.31										OPV total NAb 7	Smith	1976	UK	Wood1992 - 1 IU={59.3, 32.8, 106} GMT
0	0		1	20	1	6				1	6120		6			0																		OPV total NAb 8	Smith	1976	UK	dummy entry to signify multivalent dose for corresponding entries
0	0		0		0					1	1740	20				0																		preIPV&OPV-OPV	Smith	1976	UK	assuming 1dose Salk at -12yrs and 1 dose tOPV at -4.6yrs
0	0		1	20	0					1	4441		6			0																		preIPV&OPV-OPV	Smith	1976	UK	assuming 1dose Salk at -12yrs and 1 dose tOPV at -4.6yrs
0	45		1	20	1	6				1	6120		6	6120	0.962264	0	8.51	8.55	11.7				6162	0.2										preIPV&OPV-OPV	Smith	1976	UK	Wood1992 - 1 IU={59.3, 32.8, 106} GMT
0	0		0		0					1	1740	20				0																		preIPV-OPV	Smith	1976	UK	assuming 1dose Salk at -12yrs
0	36		1	20	0					1	6120		6	6120	0.725	0	5.98	17.2	11.1				6162	0.5										preIPV-OPV	Smith	1976	UK	Wood1992 - 1 IU={59.3, 32.8, 106} GMT
168	0		0		0					2	1740	2				0																		OPV total	Smith	1976	UK	assuming 1dose Salk at -12yrs and 1 dose tOPV at -4.6yrs
168	0		1	2	0					2	4441		5			0																		OPV total	Smith	1976	UK	assuming 1dose Salk at -12yrs and 1 dose tOPV at -4.6yrs
168	0		1	2	1	5				2	6120		5	6120	0.81	0	6.4	7.96	9.51	5.5	0.47	1	6162	0.52										OPV total	Smith	1976	UK	Wood1992 - 1 IU={59.3, 32.8, 106} GMT
0	5		1	2	1	5				2	6120		5	6120	0	0	0	0.7						1										OPV total NAb 0	Smith	1976	UK	Wood1992 - 1 IU={59.3, 32.8, 106} GMT
0	36		1	2	1	5				2	6120		5	6120	1	0	10	0.7						0.25										OPV total NAb 10	Smith	1976	UK	Wood1992 - 1 IU={59.3, 32.8, 106} GMT
0	5		1	2	1	5				2	6120		5	6120	1	0	12	0.7						0										OPV total NAb 12	Smith	1976	UK	Wood1992 - 1 IU={59.3, 32.8, 106} GMT
0	9		1	2	1	5				2	6120		5	6120	0	0	2	0.7						0.89										OPV total NAb 2	Smith	1976	UK	Wood1992 - 1 IU={59.3, 32.8, 106} GMT
0	0		1	2	1	5				2	6120		5			0																		OPV total NAb 3	Smith	1976	UK	dummy entry to signify multivalent dose for corresponding entries
0	51		1	2	1	5				2	6120		5	6120	1	0	4	0.7						0.61										OPV total NAb 4	Smith	1976	UK	Wood1992 - 1 IU={59.3, 32.8, 106} GMT
0	0		1	2	1	5				2	6120		5			0																		OPV total NAb 6	Smith	1976	UK	dummy entry to signify multivalent dose for corresponding entries
0	59		1	2	1	5				2	6120		5	6120	1	0	7	1						0.47										OPV total NAb 7	Smith	1976	UK	Wood1992 - 1 IU={59.3, 32.8, 106} GMT
0	0		1	2	1	5				2	6120		5			0																		OPV total NAb 8	Smith	1976	UK	dummy entry to signify multivalent dose for corresponding entries
0	0		0		0					2	1740	2				0																		preIPV&OPV-OPV	Smith	1976	UK	assuming 1dose Salk at -12yrs and 1 dose tOPV at -4.6yrs
0	0		1	2	0					2	4441		5			0																		preIPV&OPV-OPV	Smith	1976	UK	assuming 1dose Salk at -12yrs and 1 dose tOPV at -4.6yrs
0	45		1	2	1	5				2	6120		5	6120	0.981132	0	7.55	6.89	10.1				6162	0.24										preIPV&OPV-OPV	Smith	1976	UK	Wood1992 - 1 IU={59.3, 32.8, 106} GMT
0	0		0		0					2	1740	2				0																		preIPV-OPV	Smith	1976	UK	assuming 1dose Salk at -12yrs
0	36		1	2	0					2	6120		5	6120	0.9	0	5.85	5.83	11.1				6162	0.69										preIPV-OPV	Smith	1976	UK	Wood1992 - 1 IU={59.3, 32.8, 106} GMT
168	0		0		0					3	1740	4				0																		OPV total	Smith	1976	UK	assuming 1dose Salk at -12yrs and 1 dose tOPV at -4.6yrs
168	0		1	4	0					3	4441		5.5			0																		OPV total	Smith	1976	UK	assuming 1dose Salk at -12yrs and 1 dose tOPV at -4.6yrs
168	0		1	4	1	5.5				3	6120		5.5	6120	0.732	0	6.04	7.36	8.38	8.09	0.333	0.917	6162	0.42										OPV total	Smith	1976	UK	Wood1992 - 1 IU={59.3, 32.8, 106} GMT
0	12		1	4	1	5.5				3	6120		5.5	6120	0	0	0	0.7						0.75										OPV total NAb 0	Smith	1976	UK	Wood1992 - 1 IU={59.3, 32.8, 106} GMT
0	0		1	4	1	5.5				3	6120		5.5			0																		OPV total NAb 10	Smith	1976	UK	dummy entry to signify multivalent dose for corresponding entries
0	6		1	4	1	5.5				3	6120		5.5	6120	1	0	12	0.7						0.17										OPV total NAb 12	Smith	1976	UK	Wood1992 - 1 IU={59.3, 32.8, 106} GMT
0	0		1	4	1	5.5				3	6120		5.5			0																		OPV total NAb 2	Smith	1976	UK	dummy entry to signify multivalent dose for corresponding entries
0	19		1	4	1	5.5				3	6120		5.5	6120	0.5	0	3	1						0.74										OPV total NAb 3	Smith	1976	UK	Wood1992 - 1 IU={59.3, 32.8, 106} GMT
0	0		1	4	1	5.5				3	6120		5.5			0																		OPV total NAb 4	Smith	1976	UK	dummy entry to signify multivalent dose for corresponding entries
0	73		1	4	1	5.5				3	6120		5.5	6120	1	0	6	1						0.41										OPV total NAb 6	Smith	1976	UK	Wood1992 - 1 IU={59.3, 32.8, 106} GMT
0	0		1	4	1	5.5				3	6120		5.5			0																		OPV total NAb 7	Smith	1976	UK	dummy entry to signify multivalent dose for corresponding entries
0	55		1	4	1	5.5				3	6120		5.5	6120	1	0	8	0.7						0.25										OPV total NAb 8	Smith	1976	UK	Wood1992 - 1 IU={59.3, 32.8, 106} GMT
0	0		0		0					3	1740	4				0																		preIPV&OPV-OPV	Smith	1976	UK	assuming 1dose Salk at -12yrs and 1 dose tOPV at -4.6yrs
0	0		1	4	0					3	4441		5.5			0																		preIPV&OPV-OPV	Smith	1976	UK	assuming 1dose Salk at -12yrs and 1 dose tOPV at -4.6yrs
0	45		1	4	1	5.5				3	6120		5.5	6120	0.90566	0	7.04	2.99	9.6				6162	0.36										preIPV&OPV-OPV	Smith	1976	UK	Wood1992 - 1 IU={59.3, 32.8, 106} GMT
0	0		0		0					3	1740	4				0																		preIPV-OPV	Smith	1976	UK	assuming 1dose Salk at -12yrs
0	36		1	4	0					3	6120		5.5	6120	0.85	0	6.3	7.71	9.6				6162	0.5										preIPV-OPV	Smith	1976	UK	Wood1992 - 1 IU={59.3, 32.8, 106} GMT
205			0		5	6				1	270	40		270	0.976	1	9.2		11			1	300											pre-OPV IPV	Sutter	2000	Oman
177			0		5	6				1	270		6	270	0.972	1	9.8		10.2			0.989	300											preOPV-tOPVEurope	Sutter	2000	Oman	most results are presented in mixed groups.
198			0		5	6				1	270		6.5	270	0.96	1	9.5		9.8			0.975	300											preOPV-tOPVUS	Sutter	2000	Oman	most results are presented in mixed groups.
205			0		5	5				2	270	8		270	0.966	1	10.2		11			1	300											pre-OPV IPV	Sutter	2000	Oman
177			0		5	5				2	270		5	270	0.994	1	10.5		10.5			0.983	300											preOPV-tOPVEurope	Sutter	2000	Oman	post-dose frac seroconv is smaller than pre-dose frac seroconv; 10.5 is the maximum detectable titer
198			0		5	5				2	270		5.6	270	0.97	1	9.8		10.2			0.98	300											preOPV-tOPVUS	Sutter	2000	Oman	10.5 is the maximum detectable titer
205			0		5	5.7				3	270	32		270	0.878	1	7.8		11			0.971	300											pre-OPV IPV	Sutter	2000	Oman
205	205		1	32	5	5.7				3	450		6.12	450		1	8.7	6.4	9.5	9.4			480	0.132										pre-OPV IPV	Sutter	2000	Oman
205			0		5	5.7				3	270		5.8	270	0.932	1	7.8	3.8	8.1	21.8		0.922	300											preOPV-OPV3	Sutter	2000	Oman	post-dose frac seropos% is smaller than pre-dose frac seropos%; 10.5 is the maximum detectable titer
205	205		0		6	5.7				3	450		6.12	450		1	6.6	20.3	7.8	22.3			480	0.132										preOPV-OPV3	Sutter	2000	Oman	CI not complete (Figure 1)
177			0		5	5.7				3	270		5.8	270	0.87	1	7.5		7.8			0.876	300											preOPV-tOPVEurope	Sutter	2000	Oman	10.5 is the maximum detectable titer
177	177		0		6	5.7				3	450		6.12	450		1	6.2		6.8				480	0.132										preOPV-tOPVEurope	Sutter	2000	Oman	CI not complete (Figure 1)
198			0		5	5.7				3	270		6.3	270	0.838	1	7		7.2			0.859	300											preOPV-tOPVUS	Sutter	2000	Oman	10.5 is the maximum detectable titer
198	198		0		6	5.7				3	450		6.12	450		1	5.7		6.8				480	0.132										preOPV-tOPVUS	Sutter	2000	Oman	CI not complete (Figure 1)
0	115		0		0					1	2555													1									wild	aseptic menigitis age >= 16 yrs	Svedmyr	1956	Stickholm Sweeden
0	95		0		0					1	2555													1									wild	aseptic menigitis age 0 to 15 yrs	Svedmyr	1956	Stickholm Sweeden
0	234		0		0					1	2555													1									wild	paralytic cases age >= 16 yrs	Svedmyr	1956	Stickholm Sweeden
0	120		0		0					1	2555													1									wild	paralytic cases age 0 to 15 yrs	Svedmyr	1956	Stickholm Sweeden
27	51		0				60	3.2		1	60		6	60	0.5	0	3.2		4.69488			0.777	102	0.538										summer group A educated	Swartz	1972	Israel
27	51		0				60	3.2		1	102		6	102		0			6.51254			0.857	144	0.38										summer group A educated	Swartz	1972	Israel
27	51		0				60	3.2		1	144		6	144		0			6.77347			0.964	204	0.23										summer group A educated	Swartz	1972	Israel
28	58		0				60	3.6		1	60		6	60	0.625	0	3.6		3.71149			0.642	102	0.4										summer group B uneducated	Swartz	1972	Israel
28	58		0				60	3.6		1	102		6	102		0			5.34341			0.806	144	0.333										summer group B uneducated	Swartz	1972	Israel
28	58		0				60	3.6		1	144		6	144		0			6.1416			0.863	204	0.067										summer group B uneducated	Swartz	1972	Israel
28	51		0				60	3.6		1	60		6	60	0.6	0	3.6		4.58496			0.812	102	0.4										winter group A educated	Swartz	1972	Israel
28	51		0				60	3.6		1	102		6	102		0			4.71149			0.857	144	0.488										winter group A educated	Swartz	1972	Israel
28	51		0				60	3.6		1	144		6	144		0			7.24793			1	204	0.146										winter group A educated	Swartz	1972	Israel
38	66		0				60	3.1		1	60		6	60	0.364	0	3.1		3.926			0.671	102	0.516										winter group B uneducated	Swartz	1972	Israel
38	66		0				60	3.1		1	102		6	102		0			5.52356			0.925	144	0.451										winter group B uneducated	Swartz	1972	Israel
38	66		0				60	3.1		1	144		6	144		0			6.84549			1	204	0.053										winter group B uneducated	Swartz	1972	Israel
27	51		0				60	3.9		2	60		5	60	0.75	0	3.9						102	0.615										summer group A educated	Swartz	1972	Israel
27	51		0				60	3.9		2	102		5	102		0							144	0.153										summer group A educated	Swartz	1972	Israel
27	51		0				60	3.9		2	144		5	144		0			7.17891			1	204	0.153										summer group A educated	Swartz	1972	Israel
28	58		0				60	3.8		2	60		5	60	0.666	0	3.8						102	0.802										summer group B uneducated	Swartz	1972	Israel
28	58		0				60	3.8		2	102		5	102		0							144	0.133										summer group B uneducated	Swartz	1972	Israel
28	58		0				60	3.8		2	144		5	144		0			6.71562			0.954	204	0.067										summer group B uneducated	Swartz	1972	Israel
28	51		0				60	4		2	60		5	60	0.7	0	4						102	0.777										winter group A educated	Swartz	1972	Israel
28	51		0				60	4		2	102		5	102		0							144	0.093										winter group A educated	Swartz	1972	Israel
28	51		0				60	4		2	144		5	144		0			7.17891			1	204	0.048										winter group A educated	Swartz	1972	Israel
38	66		0				60	3.5		2	60		5	60	0.636	0	3.5						102	0.854										winter group B uneducated	Swartz	1972	Israel
38	66		0				60	3.5		2	102		5	102		0							144	0.098										winter group B uneducated	Swartz	1972	Israel
38	66		0				60	3.5		2	144		5	144		0			7.15886			1	204	0.035										winter group B uneducated	Swartz	1972	Israel
27	51		0				60	2.8		3	60		5.5	60	0.35	0	2.8						102	0.538										summer group A educated	Swartz	1972	Israel
27	51		0				60	2.8		3	102		5.5	102		0							144	0.307										summer group A educated	Swartz	1972	Israel
27	51		0				60	2.8		3	144		5.5	144		0			6.36982			0.928	204	0.077										summer group A educated	Swartz	1972	Israel
28	58		0				60	3.2		3	60		5.5	60	0.309	0	3.2						102	0.4										summer group B uneducated	Swartz	1972	Israel
28	58		0				60	3.2		3	102		5.5	102		0							144	0.067										summer group B uneducated	Swartz	1972	Israel
28	58		0				60	3.2		3	144		5.5	144		0			5.71699			0.818	204	0.067										summer group B uneducated	Swartz	1972	Israel
28	51		0				60	2.9		3	60		5.5	60	0.45	0	2.9						102	0.422										winter group A educated	Swartz	1972	Israel
28	51		0				60	2.9		3	102		5.5	102		0							144	0.627										winter group A educated	Swartz	1972	Israel
28	51		0				60	2.9		3	144		5.5	144		0			7.01346			1	204	0.268										winter group A educated	Swartz	1972	Israel
38	66		0				60	2.7		3	60		5.5	60	0.273	0	2.7						102	0.338										winter group B uneducated	Swartz	1972	Israel
38	66		0				60	2.7		3	102		5.5	102		0							144	0.49										winter group B uneducated	Swartz	1972	Israel
38	66		0				60	2.7		3	144		5.5	144		0			7.05311			1	204	0.143										winter group B uneducated	Swartz	1972	Israel
48			0		0		1	6.9		1	1	160		1	1	0	6.9		1.1			0.2	180											A IPV-IPV	Swartz	1989	Israel
48			1	160	0		1	6.9		1	180	160		180	0.2	0	1.1		5.6			0.813	208											A IPV-IPV	Swartz	1989	Israel
50			0		0		1	7.3		1	1	80		1	1	0	7.3		1.4			0.298	180											B IPV-IPV	Swartz	1989	Israel
50			1	80	0		1	7.3		1	180	80		180	0.298	0	1.4		4.9			0.78	208											B IPV-IPV	Swartz	1989	Israel
49			0		0		1	6.6		1	1	40		1	1	0	6.6		1.3			0.295	180											C IPV-IPV	Swartz	1989	Israel
49			1	40	0		1	6.6		1	180	40		180	0.295	0	1.3		5.5			0.796	208											C IPV-IPV	Swartz	1989	Israel
48			0		0		1	7.6		2	1	32		1	1	0	7.6		1.4			0.3	180											A IPV-IPV	Swartz	1989	Israel
48			1	32	0		1	7.6		2	180	32		180	0.3	0	1.4		5.9			0.896	208											A IPV-IPV	Swartz	1989	Israel
50			0		0		1	8.1		2	1	16		1	1	0	8.1		1.7			0.34	180											B IPV-IPV	Swartz	1989	Israel
50			1	16	0		1	8.1		2	180	16		180	0.34	0	1.7		6.1			1	208											B IPV-IPV	Swartz	1989	Israel
49			0		0		1	7.6		2	1	8		1	1	0	7.6		1.8			0.273	180											C IPV-IPV	Swartz	1989	Israel
49			1	8	0		1	7.6		2	180	8		180	0.273	0	1.8		6.7			0.979	208											C IPV-IPV	Swartz	1989	Israel
48			0		0		1	6.5		3	1	128		1	1	0	6.5		2			0.425	180											A IPV-IPV	Swartz	1989	Israel
48			1	128	0		1	6.5		3	180	128		180	0.425	0	2		6			0.771	208											A IPV-IPV	Swartz	1989	Israel
50			0		0		1	6.6		3	1	64		1	1	0	6.6		1.8			0.383	180											B IPV-IPV	Swartz	1989	Israel
50			1	64	0		1	6.6		3	180	64		180	0.383	0	1.8		6.2			0.9	208											B IPV-IPV	Swartz	1989	Israel
49			0		0		1	6.8		3	1	32		1	1	0	6.8		0.9			0.205	180											C IPV-IPV	Swartz	1989	Israel
49			1	32	0		1	6.8		3	180	32		180	0.205	0	0.9		4.6			0.714	208											C IPV-IPV	Swartz	1989	Israel
47	47	2	1	40	1	6				1	480		6		1	0								0.36			18.8	133						A IPV-IPVOPV-OPV-IPVOPV low status	Swartz	2008	Israel	study group size 75 - (75/157)*sizeof(A&B with serology)
15	15	1	1	40	1	6				1	300		6	300	1	0	10.5	0.2						0.333										A&B with serology NAb 10	Swartz	2008	Israel	table 4 group size inferred from least common denominator of shedding %
29	29	1	1	40	1	6				1	300		6	300	1	0	13	0.7						0.194										A&B with serology NAb 13	Swartz	2008	Israel	table 4 group size inferred from least common denominator of shedding %
15	15	1	1	40	1	6				1	300		6	300	1	0	6	3.4						0.571										A&B with serology NAb 6	Swartz	2008	Israel	table 4 group size inferred from least common denominator of shedding %
51	51	1	1	40	1	6				1	300		6		1	0								0.354			19.3	45						B IPV-IPVOPV-OPV low status	Swartz	2008	Israel	study group size 82 - (82/157)*sizeof(A&B with serology)
52	52	1	1	40	1	6				1	300		6		1	0								0.365			12	20						C IPV-IPVOPV-OPV high status	Swartz	2008	Israel
47	47	2	1	8	1	5				2	480		5		1	0								0.187			12.4	13.4						A IPV-IPVOPV-OPV-IPVOPV low status	Swartz	2008	Israel	study group size 75 - (75/157)*sizeof(A&B with serology)
15	15	1	1	8	1	5				2	300		5	300		0	10.5	0.2						0.211										A&B with serology NAb 10	Swartz	2008	Israel	table 4 group size inferred from least common denominator of shedding %
29	29	1	1	8	1	5				2	300		5	300		0	13	0.7						0.206										A&B with serology NAb 13	Swartz	2008	Israel	table 4 group size inferred from least common denominator of shedding %
15	15	1	1	8	1	5				2	300		5	300		0	6	3.4						0.333										A&B with serology NAb 6	Swartz	2008	Israel	table 4 group size inferred from least common denominator of shedding %
51	51	1	1	8	1	5				2	300		5		1	0								0.244			12.3	27						B IPV-IPVOPV-OPV low status	Swartz	2008	Israel	study group size 82 - (82/157)*sizeof(A&B with serology)
52	52	1	1	8	1	5				2	300		5		1	0								0.077			14	16						C IPV-IPVOPV-OPV high status	Swartz	2008	Israel
47	47	2	1	32	1	5.8				3	480		5.8		1	0								0.253			20.9	59						A IPV-IPVOPV-OPV-IPVOPV low status	Swartz	2008	Israel	study group size 75 - (75/157)*sizeof(A&B with serology)
15	15	1	1	32	1	5.8				3	300		5.8	300		0	10.5	0.2						0.313										A&B with serology NAb 10	Swartz	2008	Israel	table 4 group size inferred from least common denominator of shedding %
29	29	1	1	32	1	5.8				3	300		5.8	300		0	13	0.7						0.111										A&B with serology NAb 13	Swartz	2008	Israel	table 4 group size inferred from least common denominator of shedding %
15	15	1	1	32	1	5.8				3	300		5.8	300		0	6	3.4						0.625										A&B with serology NAb 6	Swartz	2008	Israel	table 4 group size inferred from least common denominator of shedding %
51	51	1	1	32	1	5.8				3	300		5.8		1	0								0.268			22.2	24						B IPV-IPVOPV-OPV low status	Swartz	2008	Israel	study group size 82 - (82/157)*sizeof(A&B with serology)
52	52	1	1	32	1	5.8				3	300		5.8		1	0								0.25			17.5	25						C IPV-IPVOPV-OPV high status	Swartz	2008	Israel
255	255		0		0					1	730		5.5	730	0		0	0			0.896164	0.896164	760	0.952										vaccinees initially tripple negative	Takatsu	1966	Japan
263	263		0		1					2	790		5.5	790	0.342913							0.828593	820	0.522										vaccinees initially tripple negative	Takatsu	1966	Japan	temporary marker for prior exposure to vaccine until cross reactivity is added to analysis
222	222		0		1					3	760		5.5	760	0.128							0.808653	790	0.867										vaccinees initially tripple negative	Takatsu	1966	Japan
38	38		0		1	4				1	2520		5.7		0									0.77			19	53						mOPV1-mOPV3-mOPV2 < 14 yrs old negative	Verlinde	1959	Netherlands	nature exposure
26	26		1	20	1	4				1	2520		5.7											0.31			12	47						mOPV1-mOPV3-mOPV2 < 14 yrs old positive	Verlinde	1959	Netherlands	nature exposure except two children having IPV
4	4		0		1	4				1	12775		5.7		0									0.5			11	0.260308						mOPV1-mOPV3-mOPV2 > 14 yrs old negative	Verlinde	1959	Netherlands	assume median age is 35 yrs nature exposure
10	10		0		1	4				1	12775		5.7											0.2			10	1						mOPV1-mOPV3-mOPV2 > 14 yrs old positive	Verlinde	1959	Netherlands	assume median age is 35 yrs nature exposure
0	42		0		1	4				1	7200		5.7		0									0.738										mOPV1-mOPV3-mOPV2 negative all	Verlinde	1959	Netherlands	assume 20 yrs old natural exposure
0	36		1	20	1	4				1	7200		5.7											0.778										mOPV1-mOPV3-mOPV2 positive all	Verlinde	1959	Netherlands	assume 20 yrs old natural exposure
36	36		0		1	4				2	2562		5.7		0									0.78			19	120						mOPV1-mOPV3-mOPV2 < 14 yrs old negative	Verlinde	1959	Netherlands	nature exposure
24	24		1	2	1	4				2	2562		5.7											0.37			16	59						mOPV1-mOPV3-mOPV2 < 14 yrs old positive	Verlinde	1959	Netherlands	nature exposure except two children having IPV
4	4		0		1	4				2	12817		5.7		0									0.25			8	0						mOPV1-mOPV3-mOPV2 > 14 yrs old negative	Verlinde	1959	Netherlands	assume median age is 35 yrs nature exposure
10	10		0		1	4				2	12817		5.7											0.1			10	0						mOPV1-mOPV3-mOPV2 > 14 yrs old positive	Verlinde	1959	Netherlands	assume median age is 35 yrs nature exposure
0	40		0		1	4				2	7242		5.7		0									0.725										mOPV1-mOPV3-mOPV2 negative all	Verlinde	1959	Netherlands	assume 20 yrs old
0	34		1	2	1	4				2	7242		5.7											0.294										mOPV1-mOPV3-mOPV2 positive all	Verlinde	1959	Netherlands	assume 20 yrs old
45	45		0		1	4				3	2541		5.7		0									0.96			26	89						mOPV1-mOPV3-mOPV2 < 14 yrs old negative	Verlinde	1959	Netherlands	nature exposure
15	15		1	4	1	4				3	2541		5.7											0.53			9	17						mOPV1-mOPV3-mOPV2 < 14 yrs old positive	Verlinde	1959	Netherlands	nature exposure except two children having IPV
1	1		0		1	4				3	12796		5.7		0									1			11	0						mOPV1-mOPV3-mOPV2 > 14 yrs old negative	Verlinde	1959	Netherlands	assume median age is 35 yrs nature exposure
13	13		0		1	4				3	12796		5.7											0.23			15	17						mOPV1-mOPV3-mOPV2 > 14 yrs old positive	Verlinde	1959	Netherlands	assume median age is 35 yrs nature exposure
0	46		0		1	4				3	7221		5.7		0									0.957										mOPV1-mOPV3-mOPV2 negative all	Verlinde	1959	Netherlands	assume 20 yrs old
0	28		1	4	1	4				3	7221		5.7											0.393										mOPV1-mOPV3-mOPV2 positive all	Verlinde	1959	Netherlands	assume 20 yrs old
184			0		0	6	0	5.2	6.9	1	0		6	0		1	5.2	6.9				0.3	42											group OPV10:05:6	WHO	1995	Brazil
184			0		1	6	0	5.2	6.9	1	42		6	42	0.3	1						0.57	70											group OPV10:05:6	WHO	1995	Brazil
169			0		1	6	0	6.06	7.5	1	56		6	56		1						0.51	112											group OPV10:05:6	WHO	1995	Gambia
184			0		2	6	0	5.2	6.9	1	70		6	70	0.57	1						0.73	98											group OPV10:05:6	WHO	1995	Brazil
184			0		3	6	0	5.2	6.9	1	98		6	98	0.73	1			8.9	1.8		0.86	126											group OPV10:05:6	WHO	1995	Brazil
169			0		3	6	0	6.06	7.5	1	147		6	147		1			8.9	1.4		0.85	175											group OPV10:05:6	WHO	1995	Gambia
176			0		0	6	0	5.2	6.9	1	0		6	0		1	5.2	6.9				0.22	42											group OPV10:1:3	WHO	1995	Brazil
176			0		1	6	0	5.2	6.9	1	42		6	42	0.22	1						0.48	70											group OPV10:1:3	WHO	1995	Brazil
159			0		1	6	0	6.06	7.5	1	56		6	56		1						0.52	112											group OPV10:1:3	WHO	1995	Gambia
176			0		2	6	0	5.2	6.9	1	70		6	70	0.48	1						0.68	98											group OPV10:1:3	WHO	1995	Brazil
176			0		3	6	0	5.2	6.9	1	98		6	98	0.68	1			8.7	1.8		0.84	126											group OPV10:1:3	WHO	1995	Brazil
159			0		3	6	0	6.06	7.5	1	147		6	147		1			8.8	1.8		0.78	175											group OPV10:1:3	WHO	1995	Gambia
175			0		0	6	0	5.2	6.9	1	0		6	0		1	5.2	6.9				0.3	42											group OPV10:1:6	WHO	1995	Brazil
175			0		1	6	0	5.2	6.9	1	42		6	42	0.3	1						0.57	70											group OPV10:1:6	WHO	1995	Brazil
190			0		1	6	0	6.06	7.5	1	56		6	56		1						0.54	112											group OPV10:1:6	WHO	1995	Gambia
175			0		2	6	0	5.2	6.9	1	70		6	70	0.57	1						0.75	98											group OPV10:1:6	WHO	1995	Brazil
175			0		3	6	0	5.2	6.9	1	98		6	98	0.75	1			8.8	1.5		0.85	126											group OPV10:1:6	WHO	1995	Brazil
190			0		3	6	0	6.06	7.5	1	147		6	147		1			8.8	1.9		0.81	175											group OPV10:1:6	WHO	1995	Gambia
195			0		0	6.3	0	5.2	6.9	1	0		6.3	0		1	5.2	6.9				0.28	42											group OPV20:1:6	WHO	1995	Brazil
195			0		1	6.3	0	5.2	6.9	1	42		6.3	42	0.28	1						0.65	70											group OPV20:1:6	WHO	1995	Brazil
161			0		1	6.3	0	6.06	7.5	1	56		6.3	56		1						0.61	112											group OPV20:1:6	WHO	1995	Gambia
195			0		2	6.3	0	5.2	6.9	1	70		6.3	70	0.65	1						0.82	98											group OPV20:1:6	WHO	1995	Brazil
195			0		3	6.3	0	5.2	6.9	1	98		6.3	98	0.82	1			8.7	2.4		0.92	126											group OPV20:1:6	WHO	1995	Brazil
161			0		3	6.3	0	6.06	7.5	1	147		6.3	147		1			9	1.3		0.93	175											group OPV20:1:6	WHO	1995	Gambia
92			0		3	6	0	3.5	5	1	98		6			1						0.945652	126											maternal Ab <64 OPV10:05:6	WHO	1995	Brazil	trivalent doses, only serology for type 1
49			0		3	6	0	3.5	5	1	147		6			1						0.979592	175											maternal Ab <64 OPV10:05:6	WHO	1995	Gambia	trivalent doses, only serology for type 1
79			0		3	6	0	3.5	5	1	98		6			1						0.924051	126											maternal Ab <64 OPV10:1:3	WHO	1995	Brazil	trivalent doses, only serology for type 1
44			0		3	6	0	3.5	5	1	147		6			1						0.931818	175											maternal Ab <64 OPV10:1:3	WHO	1995	Gambia	trivalent doses, only serology for type 1
78			0		3	6	0	3.5	5	1	98		6			1						0.923077	126											maternal Ab <64 OPV10:1:6	WHO	1995	Brazil	trivalent doses, only serology for type 1
57			0		3	6	0	3.5	5	1	147		6			1						0.947368	175											maternal Ab <64 OPV10:1:6	WHO	1995	Gambia	trivalent doses, only serology for type 1
97			0		3	6.3	0	3.5	5	1	98		6.3			1						0.969072	126											maternal Ab <64 OPV20:1:6	WHO	1995	Brazil	trivalent doses, only serology for type 1
42			0		3	6.3	0	3.5	5	1	147		6.3			1						1	175											maternal Ab <64 OPV20:1:6	WHO	1995	Gambia	trivalent doses, only serology for type 1
24			0		3	6	0	9	0.65	1	98		6			1						0.833333	126											maternal Ab >=256 OPV10:05:6	WHO	1995	Brazil	trivalent doses, only serology for type 1
52			0		3	6	0	9	0.65	1	147		6			1						0.711538	175											maternal Ab >=256 OPV10:05:6	WHO	1995	Gambia	trivalent doses, only serology for type 1
26			0		3	6	0	9	0.65	1	98		6			1						0.730769	126											maternal Ab >=256 OPV10:1:3	WHO	1995	Brazil	trivalent doses, only serology for type 1
49			0		3	6	0	9	0.65	1	147		6			1						0.673469	175											maternal Ab >=256 OPV10:1:3	WHO	1995	Gambia	trivalent doses, only serology for type 1
25			0		3	6	0	9	0.65	1	98		6			1						0.64	126											maternal Ab >=256 OPV10:1:6	WHO	1995	Brazil	trivalent doses, only serology for type 1
58			0		3	6	0	9	0.65	1	147		6			1						0.672414	175											maternal Ab >=256 OPV10:1:6	WHO	1995	Gambia	trivalent doses, only serology for type 1
24			0		3	6.3	0	9	0.65	1	98		6.3			1						0.708333	126											maternal Ab >=256 OPV20:1:6	WHO	1995	Brazil	trivalent doses, only serology for type 1
57			0		3	6.3	0	9	0.65	1	147		6.3			1						0.859649	175											maternal Ab >=256 OPV20:1:6	WHO	1995	Gambia	trivalent doses, only serology for type 1
68			0		3	6	0	6.5	0.25	1	98		6			1						0.75	126											maternal Ab 64-128 OPV10:05:6	WHO	1995	Brazil	trivalent doses, only serology for type 1
68			0		3	6	0	6.5	0.25	1	147		6			1						0.867647	175											maternal Ab 64-128 OPV10:05:6	WHO	1995	Gambia	trivalent doses, only serology for type 1
71			0		3	6	0	6.5	0.25	1	98		6			1						0.788732	126											maternal Ab 64-128 OPV10:1:3	WHO	1995	Brazil	trivalent doses, only serology for type 1
63			0		3	6	0	6.5	0.25	1	147		6			1						0.793651	175											maternal Ab 64-128 OPV10:1:3	WHO	1995	Gambia	trivalent doses, only serology for type 1
72			0		3	6	0	6.5	0.25	1	98		6			1						0.833333	126											maternal Ab 64-128 OPV10:1:6	WHO	1995	Brazil	trivalent doses, only serology for type 1
75			0		3	6	0	6.5	0.25	1	147		6			1						0.8	175											maternal Ab 64-128 OPV10:1:6	WHO	1995	Gambia	trivalent doses, only serology for type 1
74			0		3	6.3	0	6.5	0.25	1	98		6.3			1						0.918919	126											maternal Ab 64-128 OPV20:1:6	WHO	1995	Brazil	trivalent doses, only serology for type 1
62			0		3	6.3	0	6.5	0.25	1	147		6.3			1						0.951613	175											maternal Ab 64-128 OPV20:1:6	WHO	1995	Gambia	trivalent doses, only serology for type 1
184			0		0	4.7	0	5.6	8.1	2	0		4.7	0		1	5.6	8.1				0.52	42											group OPV10:05:6	WHO	1995	Brazil
184			0		1	4.7	0	5.6	8.1	2	42		4.7	42	0.52	1						0.77	70											group OPV10:05:6	WHO	1995	Brazil
169			0		1	4.7	0	6.3	7.1	2	56		4.7	56		1						0.78	112											group OPV10:05:6	WHO	1995	Gambia
184			0		2	4.7	0	5.6	8.1	2	70		4.7	70	0.77	1						0.88	98											group OPV10:05:6	WHO	1995	Brazil
184			0		3	4.7	0	5.6	8.1	2	98		4.7	98	0.88	1			9.5	0.8		0.93	126											group OPV10:05:6	WHO	1995	Brazil
169			0		3	4.7	0	6.3	7.1	2	147		4.7	147		1			9.5	0.6		0.97	175											group OPV10:05:6	WHO	1995	Gambia
176			0		0	5	0	5.6	8.1	2	0		5	0		1	5.6	8.1				0.6	42											group OPV10:1:3	WHO	1995	Brazil
176			0		1	5	0	5.6	8.1	2	42		5	42	0.6	1						0.78	70											group OPV10:1:3	WHO	1995	Brazil
159			0		1	5	0	6.3	7.1	2	56		5	56		1						0.77	112											group OPV10:1:3	WHO	1995	Gambia
176			0		2	5	0	5.6	8.1	2	70		5	70	0.78	1						0.87	98											group OPV10:1:3	WHO	1995	Brazil
176			0		3	5	0	5.6	8.1	2	98		5	98	0.87	1			9.6	0.5		0.91	126											group OPV10:1:3	WHO	1995	Brazil
159			0		3	5	0	6.3	7.1	2	147		5	147		1			9.6	0.6		0.95	175											group OPV10:1:3	WHO	1995	Gambia
175			0		0	5	0	5.6	8.1	2	0		5	0		1	5.6	8.1				0.59	42											group OPV10:1:6	WHO	1995	Brazil
175			0		1	5	0	5.6	8.1	2	42		5	42	0.59	1						0.81	70											group OPV10:1:6	WHO	1995	Brazil
190			0		1	5	0	6.3	7.1	2	56		5	56		1						0.74	112											group OPV10:1:6	WHO	1995	Gambia
175			0		2	5	0	5.6	8.1	2	70		5	70	0.81	1						0.88	98											group OPV10:1:6	WHO	1995	Brazil
175			0		3	5	0	5.6	8.1	2	98		5	98	0.88	1			9.3	0.8		0.93	126											group OPV10:1:6	WHO	1995	Brazil
190			0		3	5	0	6.3	7.1	2	147		5	147		1			9.6	0.6		0.94	175											group OPV10:1:6	WHO	1995	Gambia
195			0		0	5	0	5.6	8.1	2	0		5	0		1	5.6	8.1				0.51	42											group OPV20:1:6	WHO	1995	Brazil
195			0		1	5	0	5.6	8.1	2	42		5	42	0.51	1						0.78	70											group OPV20:1:6	WHO	1995	Brazil
161			0		1	5	0	6.3	7.1	2	56		5	56		1						0.76	112											group OPV20:1:6	WHO	1995	Gambia
195			0		2	5	0	5.6	8.1	2	70		5	70	0.78	1						0.87	98											group OPV20:1:6	WHO	1995	Brazil
195			0		3	5	0	5.6	8.1	2	98		5	98	0.87	1			9.4	0.9		0.95	126											group OPV20:1:6	WHO	1995	Brazil
161			0		3	5	0	6.3	7.1	2	147		5	147		1			9.6	0.5		0.96	175											group OPV20:1:6	WHO	1995	Gambia
0			0		3	4.7	0			2	98		4.7			1						0.98	126											maternal Ab <64 OPV10:05:6	WHO	1995	Brazil	seroconversion rates using the group average
0			0		3	4.7	0			2	147		4.7			1						1	175											maternal Ab <64 OPV10:05:6	WHO	1995	Gambia	seroconversion rates using the group average
0			0		3	5	0			2	98		5			1						0.98	126											maternal Ab <64 OPV10:1:3	WHO	1995	Brazil	seroconversion rates using the group average
0			0		3	5	0			2	147		5			1						1	175											maternal Ab <64 OPV10:1:3	WHO	1995	Gambia	seroconversion rates using the group average
0			0		3	5	0			2	98		5			1						0.98	126											maternal Ab <64 OPV10:1:6	WHO	1995	Brazil	seroconversion rates using the group average
0			0		3	5	0			2	147		5			1						1	175											maternal Ab <64 OPV10:1:6	WHO	1995	Gambia	seroconversion rates using the group average
0			0		3	5	0			2	98		5			1						0.98	126											maternal Ab <64 OPV20:1:6	WHO	1995	Brazil	seroconversion rates using the group average
0			0		3	5	0			2	147		5			1						1	175											maternal Ab <64 OPV20:1:6	WHO	1995	Gambia	seroconversion rates using the group average
0			0		3	4.7	0			2	98		4.7			1						0.84	126											maternal Ab >=256 OPV10:05:6	WHO	1995	Brazil	seroconversion rates using the group average
0			0		3	4.7	0			2	147		4.7			1						0.94	175											maternal Ab >=256 OPV10:05:6	WHO	1995	Gambia	seroconversion rates using the group average
0			0		3	5	0			2	98		5			1						0.84	126											maternal Ab >=256 OPV10:1:3	WHO	1995	Brazil	seroconversion rates using the group average
0			0		3	5	0			2	147		5			1						0.94	175											maternal Ab >=256 OPV10:1:3	WHO	1995	Gambia	seroconversion rates using the group average
0			0		3	5	0			2	98		5			1						0.84	126											maternal Ab >=256 OPV10:1:6	WHO	1995	Brazil	seroconversion rates using the group average
0			0		3	5	0			2	147		5			1						0.94	175											maternal Ab >=256 OPV10:1:6	WHO	1995	Gambia	seroconversion rates using the group average
0			0		3	5	0			2	98		5			1						0.84	126											maternal Ab >=256 OPV20:1:6	WHO	1995	Brazil	seroconversion rates using the group average
0			0		3	5	0			2	147		5			1						0.94	175											maternal Ab >=256 OPV20:1:6	WHO	1995	Gambia	seroconversion rates using the group average
0			0		3	4.7	0			2	98		4.7			1						0.93	126											maternal Ab 64-128 OPV10:05:6	WHO	1995	Brazil	seroconversion rates using the group average
0			0		3	4.7	0			2	147		4.7			1						0.96	175											maternal Ab 64-128 OPV10:05:6	WHO	1995	Gambia	seroconversion rates using the group average
0			0		3	5	0			2	98		5			1						0.93	126											maternal Ab 64-128 OPV10:1:3	WHO	1995	Brazil	seroconversion rates using the group average
0			0		3	5	0			2	147		5			1						0.96	175											maternal Ab 64-128 OPV10:1:3	WHO	1995	Gambia	seroconversion rates using the group average
0			0		3	5	0			2	98		5			1						0.93	126											maternal Ab 64-128 OPV10:1:6	WHO	1995	Brazil	seroconversion rates using the group average
0			0		3	5	0			2	147		5			1						0.96	175											maternal Ab 64-128 OPV10:1:6	WHO	1995	Gambia	seroconversion rates using the group average
0			0		3	5	0			2	98		5			1						0.93	126											maternal Ab 64-128 OPV20:1:6	WHO	1995	Brazil	seroconversion rates using the group average
0			0		3	5	0			2	147		5			1						0.96	175											maternal Ab 64-128 OPV20:1:6	WHO	1995	Gambia	seroconversion rates using the group average
184			0		0	5.8	0	3.8	6.3	3	0		5.8	0		1	3.8	6.3				0.11	42											group OPV10:05:6	WHO	1995	Brazil
184			0		1	5.8	0	3.8	6.3	3	42		5.8	42	0.11	1						0.36	70											group OPV10:05:6	WHO	1995	Brazil
169			0		1	5.8	0	4.8	7.6	3	56		5.8	56		1						0.43	112											group OPV10:05:6	WHO	1995	Gambia
184			0		2	5.8	0	3.8	6.3	3	70		5.8	70	0.36	1						0.52	98											group OPV10:05:6	WHO	1995	Brazil
184			0		3	5.8	0	3.8	6.3	3	98		5.8	98	0.52	1			7.8	8		0.64	126											group OPV10:05:6	WHO	1995	Brazil
169			0		3	5.8	0	4.8	7.6	3	147		5.8	147		1			8.1	4.8		0.73	175											group OPV10:05:6	WHO	1995	Gambia
176			0		0	5.5	0	3.8	6.3	3	0		5.5	0		1	3.8	6.3				0.13	42											group OPV10:1:3	WHO	1995	Brazil
176			0		1	5.5	0	3.8	6.3	3	42		5.5	42	0.13	1						0.39	70											group OPV10:1:3	WHO	1995	Brazil
159			0		1	5.5	0	4.8	7.6	3	56		5.5	56		1						0.36	112											group OPV10:1:3	WHO	1995	Gambia
176			0		2	5.5	0	3.8	6.3	3	70		5.5	70	0.39	1						0.53	98											group OPV10:1:3	WHO	1995	Brazil
176			0		3	5.5	0	3.8	6.3	3	98		5.5	98	0.53	1			7.4	12		0.63	126											group OPV10:1:3	WHO	1995	Brazil
159			0		3	5.5	0	4.8	7.6	3	147		5.5	147		1			7.8	7.4		0.7	175											group OPV10:1:3	WHO	1995	Gambia
175			0		0	5.8	0	3.8	6.3	3	0		5.8	0		1	3.8	6.3				0.13	42											group OPV10:1:6	WHO	1995	Brazil
175			0		1	5.8	0	3.8	6.3	3	42		5.8	42	0.13	1						0.38	70											group OPV10:1:6	WHO	1995	Brazil
190			0		1	5.8	0	4.8	7.6	3	56		5.8	56		1						0.46	112											group OPV10:1:6	WHO	1995	Gambia
175			0		2	5.8	0	3.8	6.3	3	70		5.8	70	0.38	1						0.55	98											group OPV10:1:6	WHO	1995	Brazil
175			0		3	5.8	0	3.8	6.3	3	98		5.8	98	0.55	1			7.7	8.8		0.66	126											group OPV10:1:6	WHO	1995	Brazil
190			0		3	5.8	0	4.8	7.6	3	147		5.8	147		1			8	7.6		0.73	175											group OPV10:1:6	WHO	1995	Gambia
195			0		0	5.8	0	3.8	6.3	3	0		5.8	0		1	3.8	6.3				0.14	42											group OPV20:1:6	WHO	1995	Brazil
195			0		1	5.8	0	3.8	6.3	3	42		5.8	42	0.14	1						0.43	70											group OPV20:1:6	WHO	1995	Brazil
161			0		1	5.8	0	4.8	7.6	3	56		5.8	56		1						0.45	112											group OPV20:1:6	WHO	1995	Gambia
195			0		2	5.8	0	3.8	6.3	3	70		5.8	70	0.43	1						0.56	98											group OPV20:1:6	WHO	1995	Brazil
195			0		3	5.8	0	3.8	6.3	3	98		5.8	98	0.56	1			7.9	6.9		0.64	126											group OPV20:1:6	WHO	1995	Brazil
161			0		3	5.8	0	4.8	7.6	3	147		5.8	147		1			8	4.4		0.71	175											group OPV20:1:6	WHO	1995	Gambia
0			0		3	5.8	0			3	98		5.8			1						0.7	126											maternal Ab <64 OPV10:05:6	WHO	1995	Brazil	seroconversion rates using the group average
0			0		3	5.8	0			3	147		5.8			1						0.77	175											maternal Ab <64 OPV10:05:6	WHO	1995	Gambia	seroconversion rates using the group average
0			0		3	5.5	0			3	98		5.5			1						0.7	126											maternal Ab <64 OPV10:1:3	WHO	1995	Brazil	seroconversion rates using the group average
0			0		3	5.5	0			3	147		5.5			1						0.77	175											maternal Ab <64 OPV10:1:3	WHO	1995	Gambia	seroconversion rates using the group average
0			0		3	5.8	0			3	98		5.8			1						0.7	126											maternal Ab <64 OPV10:1:6	WHO	1995	Brazil	seroconversion rates using the group average
0			0		3	5.8	0			3	147		5.8			1						0.77	175											maternal Ab <64 OPV10:1:6	WHO	1995	Gambia	seroconversion rates using the group average
0			0		3	5.8	0			3	98		5.8			1						0.7	126											maternal Ab <64 OPV20:1:6	WHO	1995	Brazil	seroconversion rates using the group average
0			0		3	5.8	0			3	147		5.8			1						0.77	175											maternal Ab <64 OPV20:1:6	WHO	1995	Gambia	seroconversion rates using the group average
0			0		3	5.8	0			3	98		5.8			1						0.29	126											maternal Ab >=256 OPV10:05:6	WHO	1995	Brazil	seroconversion rates using the group average
0			0		3	5.8	0			3	147		5.8			1						0.54	175											maternal Ab >=256 OPV10:05:6	WHO	1995	Gambia	seroconversion rates using the group average
0			0		3	5.5	0			3	98		5.5			1						0.29	126											maternal Ab >=256 OPV10:1:3	WHO	1995	Brazil	seroconversion rates using the group average
0			0		3	5.5	0			3	147		5.5			1						0.54	175											maternal Ab >=256 OPV10:1:3	WHO	1995	Gambia	seroconversion rates using the group average
0			0		3	5.8	0			3	98		5.8			1						0.29	126											maternal Ab >=256 OPV10:1:6	WHO	1995	Brazil	seroconversion rates using the group average
0			0		3	5.8	0			3	147		5.8			1						0.54	175											maternal Ab >=256 OPV10:1:6	WHO	1995	Gambia	seroconversion rates using the group average
0			0		3	5.8	0			3	98		5.8			1						0.29	126											maternal Ab >=256 OPV20:1:6	WHO	1995	Brazil	seroconversion rates using the group average
0			0		3	5.8	0			3	147		5.8			1						0.54	175											maternal Ab >=256 OPV20:1:6	WHO	1995	Gambia	seroconversion rates using the group average
0			0		3	5.8	0			3	98		5.8			1						0.53	126											maternal Ab 64-128 OPV10:05:6	WHO	1995	Brazil	seroconversion rates using the group average
0			0		3	5.8	0			3	147		5.8			1						0.73	175											maternal Ab 64-128 OPV10:05:6	WHO	1995	Gambia	seroconversion rates using the group average
0			0		3	5.5	0			3	98		5.5			1						0.53	126											maternal Ab 64-128 OPV10:1:3	WHO	1995	Brazil	seroconversion rates using the group average
0			0		3	5.5	0			3	147		5.5			1						0.73	175											maternal Ab 64-128 OPV10:1:3	WHO	1995	Gambia	seroconversion rates using the group average
0			0		3	5.8	0			3	98		5.8			1						0.53	126											maternal Ab 64-128 OPV10:1:6	WHO	1995	Brazil	seroconversion rates using the group average
0			0		3	5.8	0			3	147		5.8			1						0.73	175											maternal Ab 64-128 OPV10:1:6	WHO	1995	Gambia	seroconversion rates using the group average
0			0		3	5.8	0			3	98		5.8			1						0.53	126											maternal Ab 64-128 OPV20:1:6	WHO	1995	Brazil	seroconversion rates using the group average
0			0		3	5.8	0			3	147		5.8			1						0.73	175											maternal Ab 64-128 OPV20:1:6	WHO	1995	Gambia	seroconversion rates using the group average
107			2	40	0					1	98	40				1			6.3	7.1		0.813084	168											Gambia IPV-IPV-IPV	WHO	1997	Gambia
107	107		3	40	0					1	168		6	168	0.813084	1	6.3	7.1						0.158879										Gambia IPV-IPV-IPV	WHO	1997	Gambia
118		2	0	40	1	6				1	98	40	6			1			8.70736	3.71803		0.97	168											Gambia OPV-IPVOPV-IPVOPV-IPVOPV	WHO	1997	Gambia
118	118	3	0	40	1	6				1	168		6	168		1	8.70736	3.71803						0.09										Gambia OPV-IPVOPV-IPVOPV-IPVOPV	WHO	1997	Gambia
114			0		3	6				1	98		6			1			8.59246	3.75979		0.88	168											Gambia OPV-OPV-OPV-OPV	WHO	1997	Gambia	sample size not reported
114	114		0		4	6				1	168		6	168	0.88	1	8.59246	3.75979						0.04										Gambia OPV-OPV-OPV-OPV	WHO	1997	Gambia	sample size not reported
86			0		0					1	0		6			1					0.22		42											Oman OPV-IPVOPV-IPVOPV-IPVOPV	WHO	1997	Oman
86			0		1	6				1	42		6			1						0.54	70											Oman OPV-IPVOPV-IPVOPV-IPVOPV	WHO	1997	Oman
172		1	0	40	1	6				1	70	40	6		0.54	1						0.811594	98											Oman OPV-IPVOPV-IPVOPV-IPVOPV	WHO	1997	Oman
172		2	0	40	1	6				1	98	40	6	98	0.811594	1			8.88874	4.21551		0.95	168											Oman OPV-IPVOPV-IPVOPV-IPVOPV	WHO	1997	Oman
172	172	3	0	40	1	6				1	168		6	168		1	8.88874	4.21551						0.11										Oman OPV-IPVOPV-IPVOPV-IPVOPV	WHO	1997	Oman
75			0		0					1	0		6			1					0.2		42											Oman OPV-OPV-OPV-OPV	WHO	1997	Oman	sample size not reported
75			0		1	6				1	42		6			1						0.53	70											Oman OPV-OPV-OPV-OPV	WHO	1997	Oman
150			0		2	6				1	70		6		0.53	1						0.81	98											Oman OPV-OPV-OPV-OPV	WHO	1997	Oman
150			0		3	6				1	98		6	98	0.81	1			8.55075	3.9109		0.94	168											Oman OPV-OPV-OPV-OPV	WHO	1997	Oman
150	150		0		4	6				1	168		6	168	0.94	1	8.55075	3.9109						0.13										Oman OPV-OPV-OPV-OPV	WHO	1997	Oman	sample size not reported
141			1	40	0					1	70	40				1						0.397163	98											Thailand IPV-IPV-IPV	WHO	1997	Thailand
141			2	40	0					1	98	40		98	0.397163	1			5.6	4.7		0.666667	168											Thailand IPV-IPV-IPV	WHO	1997	Thailand
141	141		3	40	0					1	168		6	168	0.666667	1	5.6	4.7						0.567376										Thailand IPV-IPV-IPV	WHO	1997	Thailand
128		1	0	40	1	6				1	70	40	6			1						0.9375	98											Thailand OPV-IPVOPV-IPVOPV-IPVOPV	WHO	1997	Thailand
128		2	0	40	1	6				1	98	40	6	98	0.9375	1			9.71425	1.47265		0.99	168											Thailand OPV-IPVOPV-IPVOPV-IPVOPV	WHO	1997	Thailand
128	128	3	0	40	1	6				1	168		6	168		1	9.71425	1.47265						0.14										Thailand OPV-IPVOPV-IPVOPV-IPVOPV	WHO	1997	Thailand
128			0		2	6				1	70		6			1						0.94	98											Thailand OPV-OPV-OPV-OPV	WHO	1997	Thailand
128			0		3	6				1	98		6	98	0.94	1			9.41151	2.6503		0.98	168											Thailand OPV-OPV-OPV-OPV	WHO	1997	Thailand
128	128		0		4	6				1	168		6	168	0.98	1	9.41151	2.6503						0.14										Thailand OPV-OPV-OPV-OPV	WHO	1997	Thailand	sample size not reported
107			2	8	0					2	98	8				1			7.2	6.5		0.82243	168											Gambia IPV-IPV-IPV	WHO	1997	Gambia
118		2	0	8	1	5				2	98	8	5			1			9.53916	1.39873		1	168											Gambia OPV-IPVOPV-IPVOPV-IPVOPV	WHO	1997	Gambia
114			0		3	5				2	98		5			1			9.22159	2.22774		0.97	168											Gambia OPV-OPV-OPV-OPV	WHO	1997	Gambia	sample size not reported
86			0		0					2	0		5			1					0.53		42											Oman OPV-IPVOPV-IPVOPV-IPVOPV	WHO	1997	Oman
86			0		1	5				2	42		5			1						0.9	70											Oman OPV-IPVOPV-IPVOPV-IPVOPV	WHO	1997	Oman
172		1	0	8	1	5				2	70	8	5			1						0.985507	98											Oman OPV-IPVOPV-IPVOPV-IPVOPV	WHO	1997	Oman
172		2	0	8	1	5				2	98	8	5	98	0.985507	1			9.93958	0.929845		0.99	168											Oman OPV-IPVOPV-IPVOPV-IPVOPV	WHO	1997	Oman
75			0		0					2	0		5			1					0.68		42											Oman OPV-OPV-OPV-OPV	WHO	1997	Oman	sample size not reported
75			0		1	5				2	42		5			1						0.9	70											Oman OPV-OPV-OPV-OPV	WHO	1997	Oman	sample size not reported
150			0		2	5				2	70		5			1						0.97	98											Oman OPV-OPV-OPV-OPV	WHO	1997	Oman
150			0		3	5				2	98		5	98	0.97	1			9.48784	2.15531		0.99	168											Oman OPV-OPV-OPV-OPV	WHO	1997	Oman
141			1	8	0					2	70	8				1						0.475177	98											Thailand IPV-IPV-IPV	WHO	1997	Thailand
141			2	8	0					2	98	8		98	0.475177	1			6.1	6.2		0.652482	168											Thailand IPV-IPV-IPV	WHO	1997	Thailand
128		1	0	8	1	5				2	70	8	5			1						0.992188	98											Thailand OPV-IPVOPV-IPVOPV-IPVOPV	WHO	1997	Thailand
128		2	0	8	1	5				2	98	8	5	98	0.992188	1			9.82814	1.22731		1	168											Thailand OPV-IPVOPV-IPVOPV-IPVOPV	WHO	1997	Thailand
128			0		2	5				2	70		5			1						0.99	98											Thailand OPV-OPV-OPV-OPV	WHO	1997	Thailand
128			0		3	5				2	98		5	98	0.99	1			9.68299	1.20023		1	168											Thailand OPV-OPV-OPV-OPV	WHO	1997	Thailand
107			2	32	0					3	98	32				1			7.9	4.8		0.981308	168											Gambia IPV-IPV-IPV	WHO	1997	Gambia
118		2	0	32	1	5.5				3	98	32	5.5			1			8.41363	3.68265		0.99	168											Gambia OPV-IPVOPV-IPVOPV-IPVOPV	WHO	1997	Gambia
114			0		3	5.5				3	98		5.5			1			7.05528	3.69284		0.72	168											Gambia OPV-OPV-OPV-OPV	WHO	1997	Gambia	sample size not reported
86			0		0	5.5				3	0		5.5			1					0.16		42											Oman OPV-IPVOPV-IPVOPV-IPVOPV	WHO	1997	Oman
86			0		1	5.5				3	42		5.5			1						0.58	70											Oman OPV-IPVOPV-IPVOPV-IPVOPV	WHO	1997	Oman
172		1	0	32	1	5.5				3	70	32	5.5		0.58	1						0.913043	98											Oman OPV-IPVOPV-IPVOPV-IPVOPV	WHO	1997	Oman
172		2	0	32	1	5.5				3	98	32	5.5	98	0.913043	1			8.61102	3.09535		0.97	168											Oman OPV-IPVOPV-IPVOPV-IPVOPV	WHO	1997	Oman
75			0		0					3	0		5.5			1					0.06		42											Oman OPV-OPV-OPV-OPV	WHO	1997	Oman	sample size not reported
75			0		1	5.5				3	42		5.5			1						0.53	70											Oman OPV-OPV-OPV-OPV	WHO	1997	Oman
150			0		2	5.5				3	70		5.5		0.53	1						0.73	98											Oman OPV-OPV-OPV-OPV	WHO	1997	Oman
150			0		3	5.5				3	98		5.5	98	0.73	1			7.36632	3.75638		0.81	168											Oman OPV-OPV-OPV-OPV	WHO	1997	Oman
141			1	32	0					3	70	32				1						0.787234	98											Thailand IPV-IPV-IPV	WHO	1997	Thailand
141			2	32	0					3	98	32		98	0.787234	1			7.1	5.5		0.93617	168											Thailand IPV-IPV-IPV	WHO	1997	Thailand
128		1	0	32	1	5.5				3	70	32	5.5			1						0.945312	98											Thailand OPV-IPVOPV-IPVOPV-IPVOPV	WHO	1997	Thailand
128		2	0	32	1	5.5				3	98	32	5.5	98	0.945312	1			9.51175	1.39813		1	168											Thailand OPV-IPVOPV-IPVOPV-IPVOPV	WHO	1997	Thailand
128			0		2	5.5				3	70		5.5			1						0.93	98											Thailand OPV-OPV-OPV-OPV	WHO	1997	Thailand
128			0		3	5.5				3	98		5.5	98	0.93	1			8.44294	3.05179		1	168											Thailand OPV-OPV-OPV-OPV	WHO	1997	Thailand
27			0		0		0	6.42626		1	0		6	0	1	0	6.42626		5.97728		0.219406	1	60											A birth + 3OPV	Weckx	1992	Brazil
27			0		1	6	0	6.42626		1	60		6	60	1	0	5.97728		7.17991			0.97	120											A birth + 3OPV	Weckx	1992	Brazil
27			0		2	6	0	6.42626		1	120		6	120	0.97	0	7.17991		7.49185			1	180											A birth + 3OPV	Weckx	1992	Brazil
27			0		3	6	0	6.42626		1	270		6	270	0.97	0	6.94251		7.67948			1	365											A birth + 3OPV	Weckx	1992	Brazil
27			0		0		0	7.10852		1	60		6	60	0.96	0	5.04439		6.67243		0.642581	0.96	120											B 3OPV	Weckx	1992	Brazil
27			0		1	6	0	7.10852		1	120		6	120	0.96	0	6.67243		7.24793			0.96	180											B 3OPV	Weckx	1992	Brazil
27			0		2	6	0	7.10852		1	180		6	180	0.96	0	7.24793		7.24793			0.96	270											B 3OPV	Weckx	1992	Brazil
27			0		3	6	0	7.10852		1	270			270	0.96	0	7.24793		7.25739			0.96	365											B 3OPV	Weckx	1992	Brazil
27			0		0		0	6.02237		2	0		5	0	0.89	0	6.02237		7.59246		0.593386	0.97	60											A birth + 3OPV	Weckx	1992	Brazil
27			0		1	5	0	6.02237		2	60		5	60	0.97	0	7.59246		9.71425			0.97	120											A birth + 3OPV	Weckx	1992	Brazil
27			0		2	5	0	6.02237		2	120		5	120	0.97	0	9.71425		9.65284			0.97	180											A birth + 3OPV	Weckx	1992	Brazil
27			0		3	5	0	6.02237		2	270		5	270	1	0	8.83605		9.05528			1	365											A birth + 3OPV	Weckx	1992	Brazil
27			0		0		0	6.2854		2	60		5	60	0.96	0	4.80735		8.95128		0.97148	1	120											B 3OPV	Weckx	1992	Brazil
27			0		1	5	0	6.2854		2	120		5	120	1	0	8.95128		9.62388			1	180											B 3OPV	Weckx	1992	Brazil
27			0		2	5	0	6.2854		2	180		5	180	1	0	9.62388		9.31515			1	270											B 3OPV	Weckx	1992	Brazil
27			0		3	5	0	6.2854		2	270			270	1	0	9.31515		9.12153			1	365											B 3OPV	Weckx	1992	Brazil
27			0		0		0	5.35755		3	0		5.5	0	0.96	0	5.35755		4		0.108955	0.78	60											A birth + 3OPV	Weckx	1992	Brazil
27			0		1	5.5	0	5.35755		3	60		5.5	60	0.78	0	4		6.39232			0.82	120											A birth + 3OPV	Weckx	1992	Brazil
27			0		2	5.5	0	5.35755		3	120		5.5	120	0.82	0	6.39232		7.36632			0.93	180											A birth + 3OPV	Weckx	1992	Brazil
27			0		3	5.5	0	5.35755		3	270		5.5	270	0.94	0	6.53916		6.59991			0.97	365											A birth + 3OPV	Weckx	1992	Brazil
27			0		0		0	5.72792		3	60		5.7	60	0.77	0	3.70044		3.16993		0.231712	0.53	120											B 3OPV	Weckx	1992	Brazil
27			0		1	5.7	0	5.72792		3	120		5.7	120	0.53	0	3.16993		4.9542			0.7	180											B 3OPV	Weckx	1992	Brazil
27			0		2	5.7	0	5.72792		3	180		5.7	180	0.7	0	4.9542		5.2854			0.74	270											B 3OPV	Weckx	1992	Brazil
27			0		3	5.7	0	5.72792		3	270			270	0.74	0	5.2854		5.32193			0.74	365											B 3OPV	Weckx	1992	Brazil

## Sheet: NAbSerum_dist
N subjects	NAb CDF log2: 0	1	2	3	4	5	6	7	8	9	10	11	12	time of record (days)	Serotype	study group	Author	pub date	study location	notes
282	70	70	105	105	155	155	212	212	259	259	282	282	282	9532	1	A mOPV2-mOPV3-mOPV1 Adult	Barr	1959	Minnesota USA
282	43	43	85	85	139	139	201	201	256	256	282	282	282	9606	1	A mOPV2-mOPV3-mOPV1 Adult	Barr	1959	Minnesota USA
255	175	175	210	210	226	226	239	239	248	248	255	255	255	918	1	A mOPV2-mOPV3-mOPV1 Child	Barr	1959	Minnesota USA
255	20	20	59	59	127	127	177	177	218	218	255	255	255	992	1	A mOPV2-mOPV3-mOPV1 Child	Barr	1959	Minnesota USA
282	57	57	87	87	142	142	196	196	246	246	282	282	282	9511	2	A mOPV2-mOPV3-mOPV1 Adult	Barr	1959	Minnesota USA
282	30	30	73	73	126	126	178	178	242	242	282	282	282	9585	2	A mOPV2-mOPV3-mOPV1 Adult	Barr	1959	Minnesota USA
255	104	104	164	164	203	203	227	227	244	244	255	255	255	897	2	A mOPV2-mOPV3-mOPV1 Child	Barr	1959	Minnesota USA
255	20	20	44	44	89	89	134	134	182	182	255	255	255	971	2	A mOPV2-mOPV3-mOPV1 Child	Barr	1959	Minnesota USA
281	114	114	146	146	181	181	234	234	268	268	281	281	281	9553	3	A mOPV2-mOPV3-mOPV1 Adult	Barr	1959	Minnesota USA
281	74	74	116	116	171	171	223	223	261	261	281	281	281	9627	3	A mOPV2-mOPV3-mOPV1 Adult	Barr	1959	Minnesota USA
255	207	207	226	226	236	236	244	244	251	251	255	255	255	939	3	A mOPV2-mOPV3-mOPV1 Child	Barr	1959	Minnesota USA
255	31	31	65	65	117	117	180	180	231	231	255	255	255	1013	3	A mOPV2-mOPV3-mOPV1 Child	Barr	1959	Minnesota USA
91	1	1	1	1	3	14	21	36	51	75	91	91	91	816	1	vaccinated seronegative children	Cabasso	1966	Florida USA
91	0	0	0	10	17	34	50	74	82	90	91	91	91	1151	1	vaccinated seronegative children	Cabasso	1966	Florida USA
91	1	1	1	9	20	42	54	77	81	86	91	91	91	1516	1	vaccinated seronegative children	Cabasso	1966	Florida USA
91	1	1	2	17	25	42	51	76	83	89	91	91	91	1881	1	vaccinated seronegative children	Cabasso	1966	Florida USA
91	0	0	0	0	0	0	0	2	4	31	91	91	91	816	2	vaccinated seronegative children	Cabasso	1966	Florida USA
91	0	0	0	0	0	1	6	19	35	62	91	91	91	1151	2	vaccinated seronegative children	Cabasso	1966	Florida USA
91	0	0	0	0	0	3	5	28	39	64	91	91	91	1516	2	vaccinated seronegative children	Cabasso	1966	Florida USA
91	0	0	0	0	0	1	9	28	39	70	91	91	91	1881	2	vaccinated seronegative children	Cabasso	1966	Florida USA
91	0	0	0	1	1	2	4	10	24	61	91	91	91	816	3	vaccinated seronegative children	Cabasso	1966	Florida USA
91	0	0	0	3	6	13	23	49	65	82	91	91	91	1151	3	vaccinated seronegative children	Cabasso	1966	Florida USA
91	0	0	1	5	9	25	34	61	75	85	91	91	91	1516	3	vaccinated seronegative children	Cabasso	1966	Florida USA
91	0	0	3	5	6	23	36	60	67	86	91	91	91	1881	3	vaccinated seronegative children	Cabasso	1966	Florida USA
75	5	5	5	6	11	19	30	42	56	66	75	75	75	390	1	schedule 2-4-6-13 months	Carlsson	2002	Sweden
75	0	0	0	0	0	0	0	1	4	6	12	29	75	420	1	schedule 2-4-6-13 months	Carlsson	2002	Sweden
75	6	6	6	8	9	14	24	44	61	69	71	73	75	2008	1	schedule 2-4-6-13 months	Carlsson	2002	Sweden
80	14	14	14	21	29	40	51	64	75	77	80	80	80	360	1	schedule 3-5-12 months	Carlsson	2002	Sweden
80	0	0	0	0	0	0	1	2	4	9	21	32	80	390	1	schedule 3-5-12 months	Carlsson	2002	Sweden
80	6	6	6	9	14	23	37	49	60	74	78	80	80	2008	1	schedule 3-5-12 months	Carlsson	2002	Sweden
75	2	2	2	4	10	14	25	36	50	65	71	75	75	390	2	schedule 2-4-6-13 months	Carlsson	2002	Sweden
75	0	0	0	0	0	0	0	1	1	3	9	25	50	420	2	schedule 2-4-6-13 months	Carlsson	2002	Sweden
75	2	2	2	2	5	13	24	35	50	66	73	75	75	2008	2	schedule 2-4-6-13 months	Carlsson	2002	Sweden
80	6	6	6	12	20	29	42	56	71	76	79	80	80	360	2	schedule 3-5-12 months	Carlsson	2002	Sweden
80	0	0	0	0	0	0	0	0	1	2	12	25	80	390	2	schedule 3-5-12 months	Carlsson	2002	Sweden
80	2	2	2	3	10	16	24	34	54	67	75	78	80	2008	2	schedule 3-5-12 months	Carlsson	2002	Sweden
75	1	1	1	6	8	10	19	31	45	55	68	74	75	390	3	schedule 2-4-6-13 months	Carlsson	2002	Sweden
75	0	0	0	0	0	0	0	0	0	0	5	14	75	420	3	schedule 2-4-6-13 months	Carlsson	2002	Sweden
75	0	0	0	0	1	6	12	28	43	60	70	73	75	2008	3	schedule 2-4-6-13 months	Carlsson	2002	Sweden
80	8	8	8	14	24	35	47	61	72	78	79	79	80	360	3	schedule 3-5-12 months	Carlsson	2002	Sweden
80	0	0	0	0	0	0	0	0	2	4	8	18	80	390	3	schedule 3-5-12 months	Carlsson	2002	Sweden
80	5	5	5	9	15	23	32	42	56	67	74	77	80	2008	3	schedule 3-5-12 months	Carlsson	2002	Sweden
107	27	27	27	70	70	95	95	102	102	107	107	107	107	0	1	control 3x tOPV	Dong	1986	Henan China
107	38	38	38	84	84	98	98	105	105	107	107	107	107	28	1	control 3x tOPV	Dong	1986	Henan China	maternal decay
107	57	57	57	88	88	100	100	107	107	107	107	107	107	60	1	control 3x tOPV	Dong	1986	Henan China	maternal decay
107	23	23	23	79	79	100	100	104	104	107	107	107	107	0	1	test 4x tOPV	Dong	1986	Henan China
107	14	14	14	40	40	66	66	96	96	107	107	107	107	0	2	control 3x tOPV	Dong	1986	Henan China
107	24	24	24	59	59	80	80	101	101	107	107	107	107	28	2	control 3x tOPV	Dong	1986	Henan China	maternal decay
107	36	36	36	63	63	92	92	104	104	107	107	107	107	60	2	control 3x tOPV	Dong	1986	Henan China	maternal decay
107	8	8	8	31	31	61	61	93	93	107	107	107	107	0	2	test 4x tOPV	Dong	1986	Henan China
107	23	23	23	49	49	80	80	102	102	107	107	107	107	0	3	control 3x tOPV	Dong	1986	Henan China
107	30	30	30	68	68	95	95	103	103	107	107	107	107	28	3	control 3x tOPV	Dong	1986	Henan China	maternal decay
107	43	43	43	86	86	95	95	103	103	107	107	107	107	60	3	control 3x tOPV	Dong	1986	Henan China	maternal decay
107	11	11	11	42	42	86	86	101	101	107	107	107	107	0	3	test 4x tOPV	Dong	1986	Henan China
29	0	0	21	21	56	56	80	80	94	94	101	101	101	1825	1	heterologous immunity to type 2	Gelfand	1959.06	Louisiana USA
16	0	0	0	0	12	12	24	24	62	62	100	100	100	1855	1	heterologous immunity to type 2	Gelfand	1959.06	Louisiana USA
30	0	0	17	17	54	54	77	77	100	100	100	100	100	1825	1	heterologous immunity to type 2, 3	Gelfand	1959.06	Louisiana USA
22	0	0	0	0	9	9	23	23	82	82	100	100	100	1855	1	heterologous immunity to type 2, 3	Gelfand	1959.06	Louisiana USA
54	8	8	46	46	89	89	100	100	100	100	100	100	100	1825	1	heterologous immunity to type 3	Gelfand	1959.06	Louisiana USA
56	0	0	5	5	12	12	24	24	56	56	86	86	100	1855	1	heterologous immunity to type 3	Gelfand	1959.06	Louisiana USA
156	28	28	68	68	96	96	100	100	100	100	100	100	100	1825	1	tripple negative	Gelfand	1959.06	Louisiana USA
79	14	14	25	25	38	38	57	57	85	85	99	99	100	1855	1	tripple negative	Gelfand	1959.06	Louisiana USA
30	0	0	7	7	57	57	80	80	100	100	100	100	100	1825	2	heterologous immunity to type 1	Gelfand	1959.06	Louisiana USA
45	0	0	0	0	2	2	15	15	62	62	95	95	100	1855	2	heterologous immunity to type 1	Gelfand	1959.06	Louisiana USA
30	0	0	17	17	50	50	87	87	100	100	100	100	100	1825	2	heterologous immunity to type 1, 3	Gelfand	1959.06	Louisiana USA
52	0	0	0	0	0	0	2	2	19	19	69	69	100	1855	2	heterologous immunity to type 1, 3	Gelfand	1959.06	Louisiana USA
54	0	0	22	22	59	59	87	87	98	98	100	100	100	1825	2	heterologous immunity to type 3	Gelfand	1959.06	Louisiana USA
56	0	0	0	0	7	7	12	12	60	60	92	92	99	1855	2	heterologous immunity to type 3	Gelfand	1959.06	Louisiana USA
156	12	12	48	48	87	87	99	99	100	100	101	101	101	1825	2	tripple negative	Gelfand	1959.06	Louisiana USA
79	0	0	0	0	5	5	16	16	66	66	95	95	100	1855	2	tripple negative	Gelfand	1959.06	Louisiana USA
30	18	18	43	43	80	80	97	97	100	100	100	100	100	1825	3	heterologous immunity to type 1	Gelfand	1959.06	Louisiana USA
45	11	11	22	22	55	55	77	77	93	93	100	100	100	1855	3	heterologous immunity to type 1	Gelfand	1959.06	Louisiana USA
40	3	3	35	35	80	80	97	97	100	100	100	100	100	1825	3	heterologous immunity to type 1, 2	Gelfand	1959.06	Louisiana USA
37	0	0	6	6	30	30	60	60	87	87	99	99	99	1855	3	heterologous immunity to type 1, 2	Gelfand	1959.06	Louisiana USA
29	23	23	76	76	86	86	93	93	100	100	100	100	100	1825	3	heterologous immunity to type 2	Gelfand	1959.06	Louisiana USA
16	6	6	18	18	49	49	49	49	86	86	98	98	98	1855	3	heterologous immunity to type 2	Gelfand	1959.06	Louisiana USA
156	50	50	81	81	96	96	99	99	99	99	99	99	99	1825	3	tripple negative	Gelfand	1959.06	Louisiana USA
79	37	37	57	57	70	70	88	88	97	97	101	101	101	1855	3	tripple negative	Gelfand	1959.06	Louisiana USA
66	0	0	2	2	7	15	23	31	53	58	63	65	66	0	1	maternal serum and cord blood pairs	Gelfand	1960	Louisiana USA
66	0	2	2	4	8	13	24	36	54	59	65	66	66	0.1	1	maternal serum and cord blood pairs	Gelfand	1960	Louisiana USA
60	0	0	2	3	19	21	30	35	44	52	58	60	60	0	2	maternal serum and cord blood pairs	Gelfand	1960	Louisiana USA
60	0	5	6	7	15	19	30	34	43	48	58	59	60	0.1	2	maternal serum and cord blood pairs	Gelfand	1960	Louisiana USA
65	0	11	17	23	33	38	49	55	61	62	64	65	65	0	3	maternal serum and cord blood pairs	Gelfand	1960	Louisiana USA
65	0	17	24	25	34	38	56	61	62	63	65	65	65	0.1	3	maternal serum and cord blood pairs	Gelfand	1960	Louisiana USA
91	19	19	19	29	40	50	60	79	81	88	91	91	91	2520	1	OPV1 total	Glezen	1966	Waynesville Missouri USA
91	0	0	0	1	3	7	14	24	34	48	88	91	91	2548	1	OPV1 total	Glezen	1966	Waynesville Missouri USA
193	57	57	57	57	109	109	160	160	193	193	193	193	193	2520	1	OPV-OPV total	Glezen	1969	Missouri USA
180	5	5	5	5	31	31	88	88	151	151	180	180	180	2576	1	OPV-OPV total	Glezen	1969	Missouri USA
193	7	7	7	7	42	42	122	122	193	193	193	193	193	2520	2	OPV-OPV total	Glezen	1969	Missouri USA
180	0	0	0	0	1	1	6	6	35	35	180	180	180	2576	2	OPV-OPV total	Glezen	1969	Missouri USA
193	90	90	90	90	136	136	177	177	193	193	193	193	193	2520	3	OPV-OPV total	Glezen	1969	Missouri USA
180	13	13	13	13	30	30	83	83	154	154	180	180	180	2576	3	OPV-OPV total	Glezen	1969	Missouri USA
34	5	5	5	5	6	9	14	20	22	26	30	34	34	14000	1	OPV1-OPV3-OPV2	Goffe	1961	United Kingdom
34	0	0	1	2	3	5	8	12	17	23	28	34	34	14028	1	OPV1-OPV3-OPV2	Goffe	1961	United Kingdom
33	7	7	7	7	8	11	13	16	18	24	27	33	33	14119	2	OPV1-OPV3-OPV2	Goffe	1961	United Kingdom
33	2	2	2	2	2	4	5	9	14	18	27	33	33	14147	2	OPV1-OPV3-OPV2	Goffe	1961	United Kingdom
35	4	4	4	4	4	8	11	12	17	24	29	35	35	14147	3	OPV1-OPV3-OPV2	Goffe	1961	United Kingdom
35	0	0	0	0	2	3	5	10	14	20	29	35	35	14175	3	OPV1-OPV3-OPV2	Goffe	1961	United Kingdom
10	3.13725	3.13725	3.13725	4.5098	5.88235	6.27451	8.23529	9.60784	10	10	10	10	10	180	1	B - DTP only - 1.7	Henry	1966	London United Kingdom	1 IU = {59.3, 32.8, 106} GMT
8	2.5098	2.5098	2.5098	3.60784	4.70588	5.01961	6.58824	7.68627	8	8	8	8	8	180	1	B - DTP only - 2.7	Henry	1966	London United Kingdom	1 IU = {59.3, 32.8, 106} GMT
11	3.45098	3.45098	3.45098	4.96078	6.47059	6.90196	9.05882	10.5686	11	11	11	11	11	180	1	B - DTP only - 3.7	Henry	1966	London United Kingdom	1 IU = {59.3, 32.8, 106} GMT
10	3.13725	3.13725	3.13725	4.5098	5.88235	6.27451	8.23529	9.60784	10	10	10	10	10	180	1	B - DTP only - 4.7	Henry	1966	London United Kingdom	1 IU = {59.3, 32.8, 106} GMT
9	2.82353	2.82353	2.82353	4.05882	5.29412	5.64706	7.41176	8.64706	9	9	9	9	9	180	1	B - DTP only - 5.7	Henry	1966	London United Kingdom	1 IU = {59.3, 32.8, 106} GMT
9	0.160714	0.160714	0.160714	0.482143	2.08929	2.57143	2.73214	2.73214	3.05357	5.14286	6.10714	7.875	9	480	1	D - tOPV - 1.7	Henry	1966	London United Kingdom	1 IU = {59.3, 32.8, 106} GMT
8	0.142857	0.142857	0.142857	0.428571	1.85714	2.28571	2.42857	2.42857	2.71429	4.57143	5.42857	7	8	480	1	D - tOPV - 2.7	Henry	1966	London United Kingdom	1 IU = {59.3, 32.8, 106} GMT
10	0.178571	0.178571	0.178571	0.535714	2.32143	2.85714	3.03571	3.03571	3.39286	5.71429	6.78571	8.75	10	480	1	D - tOPV - 3.7	Henry	1966	London United Kingdom	1 IU = {59.3, 32.8, 106} GMT
12	0.214286	0.214286	0.214286	0.642857	2.78571	3.42857	3.64286	3.64286	4.07143	6.85714	8.14286	10.5	12	480	1	D - tOPV - 4.7	Henry	1966	London United Kingdom	1 IU = {59.3, 32.8, 106} GMT
11	0.214286	0.214286	0.214286	0.642857	2.78571	3.42857	3.64286	3.64286	4.07143	6.85714	8.14286	10.5	12	480	1	D - tOPV - 5.7	Henry	1966	London United Kingdom	1 IU = {59.3, 32.8, 106} GMT
42	2	2	2	2	5	5	5	5	8	16	42	42	42	815	1	A total mOPV1-mOPV3-mOPV2	Horstmann	1961	New Haven Conn USA	figure 1 markers for homotypic and triple seronegative not distiguishable in document.
56	1	1	1	6	7	8	10	12	13	19	56	56	56	797	1	B total mOPV1-bOPV23	Horstmann	1961	New Haven Conn USA	figure 1 markers for homotypic and triple seronegative not distiguishable in document.
53	2	2	3	3	4	5	7	8	9	11	53	53	53	815	2	A total mOPV1-mOPV3-mOPV2	Horstmann	1961	New Haven Conn USA	figure 1 markers for homotypic and triple seronegative not distiguishable in document.
76	10	10	12	15	19	21	29	35	41	48	76	76	76	815	3	A total mOPV1-mOPV3-mOPV2	Horstmann	1961	New Haven Conn USA	figure 1 markers for homotypic and triple seronegative not distiguishable in document.
5	0	0	2	3	3	3	5	5	5	5	5	5	5	3650	2	age group < 1	Kogon	1965	New York USA
100	9	9	9	17	17	17	56	56	56	100	100	100	100	3650	2	age group >=20	Kogon	1965	New York USA
42	0	0	10	11	11	11	26	26	26	42	42	42	42	3650	2	age group 10-19	Kogon	1965	New York USA
44	0	0	9	9	9	9	30	30	30	44	44	44	44	3650	2	age group 1-4	Kogon	1965	New York USA
72	0	0	10	10	10	10	46	46	46	72	72	72	72	3650	2	age group 5-9	Kogon	1965	New York USA
5	0	0	3	3	3	3	5	5	5	5	5	5	5	3650	3	age group < 1	Kogon	1965	New York USA
100	5	5	7	16	16	16	52	52	52	100	100	100	100	3650	3	age group >=20	Kogon	1965	New York USA
42	0	0	15	18	18	18	34	34	34	42	42	42	42	3650	3	age group 10-19	Kogon	1965	New York USA
44	0	0	12	13	13	13	35	35	35	44	44	44	44	3650	3	age group 1-4	Kogon	1965	New York USA
72	4	4	34	42	42	42	66	66	66	72	72	72	72	3650	3	age group 5-9	Kogon	1965	New York USA
133	0	0	0	0	0	2	6	21	42	72	108	133	137	4099	1	children without intermediate booster	Lepow	1967	Ohio USA
133	1	1	1	1	2	11	26	57	84	110	120	124	127	4555	1	children without intermediate booster	Lepow	1967	Ohio USA
133	0	0	0	0	0	2	6	15	31	57	96	117	133	4099	2	children without intermediate booster	Lepow	1967	Ohio USA
133	0	0	0	0	7	24	46	76	102	116	125	129	133	4555	2	children without intermediate booster	Lepow	1967	Ohio USA
133	1	1	1	1	6	16	41	65	80	104	120	130	133	4099	3	children without intermediate booster	Lepow	1967	Ohio USA
133	6	6	6	23	47	75	94	106	121	128	131	133	133	4555	3	children without intermediate booster	Lepow	1967	Ohio USA
55	0	0	0	0	0	15	15	15	50	50	55	55	55	180	1	IPV-IPV-OPV-OPV	Lu	2001	Taiwan
55	0	0	0	0	0	13	13	13	47	47	55	55	55	540	1	IPV-IPV-OPV-OPV	Lu	2001	Taiwan
55	0	0	0	0	0	4	4	4	23	23	55	55	55	570	1	IPV-IPV-OPV-OPV	Lu	2001	Taiwan
55	0	0	0	0	0	9	9	9	41	41	55	55	55	180	2	IPV-IPV-OPV-OPV	Lu	2001	Taiwan
55	0	0	0	0	0	2	2	2	35	35	55	55	55	540	2	IPV-IPV-OPV-OPV	Lu	2001	Taiwan
55	0	0	0	0	0	0	0	0	13	13	55	55	55	570	2	IPV-IPV-OPV-OPV	Lu	2001	Taiwan
55	0	0	0	0	0	13	13	13	34	34	55	55	55	180	3	IPV-IPV-OPV-OPV	Lu	2001	Taiwan
55	0	0	0	0	0	9	9	9	41	41	55	55	55	540	3	IPV-IPV-OPV-OPV	Lu	2001	Taiwan
55	0	0	0	0	0	3	3	3	25	25	55	55	55	570	3	IPV-IPV-OPV-OPV	Lu	2001	Taiwan
32	13	13	18	28	30	31	31	32	32	32	32	32	32	2520	1	challenge tOPV	Nishio	1984	Japan
32	1	1	1	3	4	6	6	11	13	17	19	26	32	2543	1	challenge tOPV	Nishio	1984	Japan
14	3	3	3	5	6	11	13	14	14	14	14	14	14	515	1	longterm boosting	Nishio	1984	Japan
14	5	5	6	14	14	14	14	14	14	14	14	14	14	1975	1	longterm boosting	Nishio	1984	Japan
14	0	0	0	0	0	1	1	3	3	7	14	14	14	2340	1	longterm boosting	Nishio	1984	Japan
14	0	0	0	2	3	11	12	14	14	14	14	14	14	3070	1	longterm boosting	Nishio	1984	Japan
14	0	0	0	4	8	13	14	14	14	14	14	14	14	3800	1	longterm boosting	Nishio	1984	Japan
24	0	0	0	0	4	11	15	23	24	24	24	24	24	515	1	longterm NAb waning	Nishio	1984	Japan
24	0	0	0	0	7	16	19	23	24	24	24	24	24	880	1	longterm NAb waning	Nishio	1984	Japan
30	0	0	0	0	9	23	27	30	30	30	30	30	30	1245	1	longterm NAb waning	Nishio	1984	Japan
31	0	0	0	0	12	26	27	31	31	31	31	31	31	1610	1	longterm NAb waning	Nishio	1984	Japan
30	0	0	0	0	14	23	26	30	30	30	30	30	30	1975	1	longterm NAb waning	Nishio	1984	Japan
32	0	0	2	8	15	24	28	32	32	32	32	32	32	2340	1	longterm NAb waning	Nishio	1984	Japan
30	4	4	6	14	17	27	28	30	30	30	30	30	30	3070	1	longterm NAb waning	Nishio	1984	Japan
29	8	8	13	22	22	29	29	29	29	29	29	29	29	3800	1	longterm NAb waning	Nishio	1984	Japan
32	0	0	1	5	5	12	16	26	29	30	30	32	32	2520	2	challenge tOPV	Nishio	1984	Japan
32	0	0	0	0	1	3	4	7	8	11	13	23	32	2543	2	challenge tOPV	Nishio	1984	Japan
6	0	0	0	1	1	3	5	6	6	6	6	6	6	515	2	longterm boosting	Nishio	1984	Japan
6	3	3	3	6	6	6	6	6	6	6	6	6	6	1975	2	longterm boosting	Nishio	1984	Japan
6	0	0	0	0	0	0	0	0	0	1	3	6	6	2340	2	longterm boosting	Nishio	1984	Japan
6	0	0	0	0	0	1	2	4	4	6	6	6	6	3070	2	longterm boosting	Nishio	1984	Japan
6	0	0	0	0	0	1	2	4	5	6	6	6	6	3800	2	longterm boosting	Nishio	1984	Japan
24	0	0	0	0	0	3	9	10	15	18	21	24	24	515	2	longterm NAb waning	Nishio	1984	Japan
24	0	0	0	0	0	4	10	15	16	20	21	24	24	880	2	longterm NAb waning	Nishio	1984	Japan
30	0	0	0	0	3	9	13	20	20	27	29	30	30	1245	2	longterm NAb waning	Nishio	1984	Japan
30	0	0	0	1	4	9	13	20	24	26	30	30	30	1610	2	longterm NAb waning	Nishio	1984	Japan
31	0	0	0	1	2	8	10	14	18	24	30	31	31	1975	2	longterm NAb waning	Nishio	1984	Japan
29	0	0	0	1	2	8	9	19	20	29	29	29	29	2340	2	longterm NAb waning	Nishio	1984	Japan
30	0	0	0	1	5	14	16	24	28	30	30	30	30	3070	2	longterm NAb waning	Nishio	1984	Japan
29	0	0	1	1	5	16	20	24	28	29	29	29	29	3800	2	longterm NAb waning	Nishio	1984	Japan
32	8	8	9	17	18	22	24	29	30	31	31	32	32	2520	3	challenge tOPV	Nishio	1984	Japan
32	2	2	3	7	8	12	14	24	30	32	32	32	32	2543	3	challenge tOPV	Nishio	1984	Japan
13	1	1	1	6	7	13	13	13	13	13	13	13	13	515	3	longterm boosting	Nishio	1984	Japan
13	5	5	9	13	13	13	13	13	13	13	13	13	13	1975	3	longterm boosting	Nishio	1984	Japan
13	1	1	1	2	2	9	9	12	13	13	13	13	13	2340	3	longterm boosting	Nishio	1984	Japan
13	1	1	1	5	9	12	12	13	13	13	13	13	13	3070	3	longterm boosting	Nishio	1984	Japan
13	3	3	4	11	12	12	13	13	13	13	13	13	13	3800	3	longterm boosting	Nishio	1984	Japan
22	1	1	1	3	5	12	18	19	21	22	22	22	22	515	3	longterm NAb waning	Nishio	1984	Japan
22	4	4	4	9	11	17	19	20	22	22	22	22	22	880	3	longterm NAb waning	Nishio	1984	Japan
28	5	5	5	5	15	18	26	27	28	28	28	28	28	1245	3	longterm NAb waning	Nishio	1984	Japan
28	5	5	9	18	20	26	27	28	28	28	28	28	28	1610	3	longterm NAb waning	Nishio	1984	Japan
27	0	0	4	12	15	20	24	26	26	27	27	27	27	1975	3	longterm NAb waning	Nishio	1984	Japan
27	4	4	7	17	18	25	25	26	27	27	27	27	27	2340	3	longterm NAb waning	Nishio	1984	Japan
27	3	3	5	15	19	22	24	26	26	27	27	27	27	3070	3	longterm NAb waning	Nishio	1984	Japan
27	5	5	8	20	23	26	26	26	27	27	27	27	27	3800	3	longterm NAb waning	Nishio	1984	Japan
37	0	0	0	0	3	3	3	3	27	36	45	83	93	720	1	IPV high chal	Onorato	1991	Maryland USA	constructed distribution from Fig2, 58 shedders GMT=9.4log2, group GMT=9.8, assume rectangular distrib 35 nonshedders GMT=10.5, set degrees of freedom=36samples + 1groupmean
37	0	0	0	0	3	3	3	3	27	36	45	83	93	720	1	IPV low chal	Onorato	1991	Maryland USA	constructed distribution from Fig2, 58 shedders GMT=9.4log2, group GMT=9.8, assume rectangular distrib 35 nonshedders GMT=10.5, set degrees of freedom=36samples + 1groupmean
20	3	3	3	3	9	19	29	39	58	68	78	79	79	708	1	OPV high chal	Onorato	1991	Maryland USA	constructed distribution from Fig2, 20 shedder GMT=5.6log2, group GMT=7.0, assume rectangular distrib nonshedders GMT=7.5, set degrees of freedom=19samples + 1groupmean
20	3	3	3	3	9	19	29	39	58	68	78	79	79	708	1	OPV low chal	Onorato	1991	Maryland USA	constructed distribution from Fig2, 20 shedder GMT=5.6log2, group GMT=7.0, assume rectangular distrib nonshedders GMT=7.5, set degrees of freedom=19samples + 1groupmean
122	0	0	30	50	50	78	78	78	95	95	118	118	122	1080	1	group I & II	Pagano	1964	Uppsala Sweden
115	0	0	1	4	4	4	7	7	28	28	82	82	115	1140	1	group I & II	Pagano	1964	Uppsala Sweden
44	0	0	0	1	2	2	5	9	14	19	28	36	44	540	3	IPV-IPV-IPV-mOPV3	Piirainen	1999	Finland
153	17	17	22	22	57	57	57	86	86	86	152	152	153	6120	1	OPV total	Smith	1976	UK
168	1	1	1	1	5	5	5	28	28	28	115	115	168	6162	1	OPV total	Smith	1976	UK
53	2	2	2	2	10	10	10	17	17	17	48	48	53	6120	1	preIPV&OPV-OPV	Smith	1976	UK
40	8	8	11	11	19	19	19	24	24	24	37	37	40	6120	1	preIPV-OPV	Smith	1976	UK
168	5	5	14	14	66	66	66	126	126	126	163	163	168	6120	2	OPV total	Smith	1976	UK
168	0	0	0	0	11	11	11	51	51	51	116	116	168	6162	2	OPV total	Smith	1976	UK
53	0	0	1	1	14	14	14	30	30	30	51	51	53	6120	2	preIPV&OPV-OPV	Smith	1976	UK
40	1	1	4	4	17	17	17	35	35	35	40	40	40	6120	2	preIPV-OPV	Smith	1976	UK
168	13	13	31	31	31	31	104	104	161	161	161	161	168	6120	3	OPV total	Smith	1976	UK
168	6	6	7	7	7	7	48	48	118	118	118	118	168	6162	3	OPV total	Smith	1976	UK
53	0	0	5	5	5	5	21	50	79	79	79	79	82	6120	3	preIPV&OPV-OPV	Smith	1976	UK
40	3	3	6	6	6	6	25	25	37	37	37	37	40	6120	3	preIPV-OPV	Smith	1976	UK
	0	0	0	0	0	0	0	0	0	0	0	0	0

## Sheet: Shed_titer_dist
N subjects shedding	shed titer CDF log10: 0.2	0.4	0.6	0.8	1	1.2	1.4	1.6	1.8	2	2.2	2.4	2.6	2.8	3	3.2	3.4	3.6	3.8	4	4.2	4.4	4.6	4.8	5	5.2	5.4	5.6	5.8	6	6.2	6.4	6.6	6.8	7	dose time (days)	Serotype	study group	Author	pub date	study location	notes
37	4	4	4	4	5	5	5	5	5	6	10	11	13	16	19	24	29	32	32	33	36	36	36	37	37	37	37	37	37	37	37	37	37	37	37	2520	1	OPV1 prior 16 <= titer <= 64	Glezen	1966	Waynesville Missouri USA
38	2	2	2	2	2	3	3	4	4	5	8	10	11	13	14	23	28	29	29	31	33	37	37	38	38	38	38	38	38	38	38	38	38	38	38	2520	1	OPV1 prior titer <= 8	Glezen	1966	Waynesville Missouri USA
27	3	3	3	3	4	4	4	5	5	5	8	9	10	10	11	16	21	22	23	23	27	27	27	27	27	27	27	27	27	27	27	27	27	27	27	2520	1	OPV1 prior titer >= 128	Glezen	1966	Waynesville Missouri USA
6.66667	0	0	0	0	0	0	0	5	5	5	5	5	5	5	5	5	5	16	16	16	16	16	36	36	36	36	36	36	36	40	40	40	40	40	40	180	1	A - IPV DTP - 1.7	Henry	1966	London United Kingdom
6.66667	0	0	0	0	0	0	0	5	5	5	5	5	5	5	5	5	5	16	16	16	16	16	36	36	36	36	36	36	36	40	40	40	40	40	40	180	1	A - IPV DTP - 2.7	Henry	1966	London United Kingdom
9.52381	0	0	0	0	0	0	0	5	5	5	5	5	5	5	5	5	5	16	16	16	16	16	36	36	36	36	36	36	36	40	40	40	40	40	40	180	1	A - IPV DTP - 3.7	Henry	1966	London United Kingdom
8.57143	0	0	0	0	0	0	0	5	5	5	5	5	5	5	5	5	5	16	16	16	16	16	36	36	36	36	36	36	36	40	40	40	40	40	40	180	1	A - IPV DTP - 4.7	Henry	1966	London United Kingdom
8.57143	0	0	0	0	0	0	0	5	5	5	5	5	5	5	5	5	5	16	16	16	16	16	36	36	36	36	36	36	36	40	40	40	40	40	40	180	1	A - IPV DTP - 5.7	Henry	1966	London United Kingdom
5	0	0	0	0	0	0	0	0	0	0	0	0	0	0	0	0	0	2	2	2	2	2	22	22	22	22	22	22	22	38	38	38	38	38	38	180	1	B - DTP only - 1.7	Henry	1966	London United Kingdom	assume max = 7.0
6	0	0	0	0	0	0	0	0	0	0	0	0	0	0	0	0	0	2	2	2	2	2	22	22	22	22	22	22	22	38	38	38	38	38	38	180	1	B - DTP only - 2.7	Henry	1966	London United Kingdom	assume max = 7.0
11	0	0	0	0	0	0	0	0	0	0	0	0	0	0	0	0	0	2	2	2	2	2	22	22	22	22	22	22	22	38	38	38	38	38	38	180	1	B - DTP only - 3.7	Henry	1966	London United Kingdom	assume max = 7.0
9	0	0	0	0	0	0	0	0	0	0	0	0	0	0	0	0	0	2	2	2	2	2	22	22	22	22	22	22	22	38	38	38	38	38	38	180	1	B - DTP only - 4.7	Henry	1966	London United Kingdom	assume max = 7.0
9	0	0	0	0	0	0	0	0	0	0	0	0	0	0	0	0	0	2	2	2	2	2	22	22	22	22	22	22	22	38	38	38	38	38	38	180	1	B - DTP only - 5.7	Henry	1966	London United Kingdom	assume max = 7.0
2.46429	0	0	0	0	0	0	0	2	2	2	2	2	2	2	2	2	2	10	10	10	10	10	21	21	21	21	21	21	21	23	23	23	23	23	23	480	1	C - IPV DTP - 1.7	Henry	1966	London United Kingdom
3.28571	0	0	0	0	0	0	0	2	2	2	2	2	2	2	2	2	2	10	10	10	10	10	21	21	21	21	21	21	21	23	23	23	23	23	23	480	1	C - IPV DTP - 2.7	Henry	1966	London United Kingdom
3.28571	0	0	0	0	0	0	0	2	2	2	2	2	2	2	2	2	2	10	10	10	10	10	21	21	21	21	21	21	21	23	23	23	23	23	23	480	1	C - IPV DTP - 3.7	Henry	1966	London United Kingdom
7.39286	0	0	0	0	0	0	0	2	2	2	2	2	2	2	2	2	2	10	10	10	10	10	21	21	21	21	21	21	21	23	23	23	23	23	23	480	1	C - IPV DTP - 4.7	Henry	1966	London United Kingdom
6.57143	0	0	0	0	0	0	0	2	2	2	2	2	2	2	2	2	2	10	10	10	10	10	21	21	21	21	21	21	21	23	23	23	23	23	23	480	1	C - IPV DTP - 5.7	Henry	1966	London United Kingdom
1	0	0	0	0	0	0	0	12	12	12	12	12	12	12	12	12	12	14	14	14	14	14	14	14	14	14	14	14	14	14	14	14	14	14	14	480	1	D - tOPV - 3.7	Henry	1966	London United Kingdom
7	0	0	0	0	0	0	0	12	12	12	12	12	12	12	12	12	12	14	14	14	14	14	14	14	14	14	14	14	14	14	14	14	14	14	14	480	1	D - tOPV - 4.7	Henry	1966	London United Kingdom
8	0	0	0	0	0	0	0	12	12	12	12	12	12	12	12	12	12	14	14	14	14	14	14	14	14	14	14	14	14	14	14	14	14	14	14	480	1	D - tOPV - 5.7	Henry	1966	London United Kingdom
	0	0	0	0	0	0	0	0	0	0	0	0	0	0	0	0	0	0	0	0	0	0	0	0	0	0	0	0	0	0	0	0	0	0	0
	0	0	0	0	0	0	0	0	0	0	0	0	0	0	0	0	0	0	0	0	0	0	0	0	0	0	0	0	0	0	0	0	0	0	0

## Sheet: Shed_GMT_time
N subjects shedding	shedding log10(TCID50) (days) 2	4	6	8	10	12	14	16	18	20	22	24	26	28	30	32	34	36	38	40	42	44	46	48	50	52	54	56	58	60	70	80	90	100	110	120	dose time (days)	Serotype	study group	Author	pub date	study location	notes
12	4.1	4.29	5.35	5.18	4.97	5.05	4.85	3.85	3.69	3.81																											365	2	control group B	Dick	1961	Belfast Ireland
10	4.11	4.76	5.16	5.16	5.3	5.2	4.58	3.85	4.38	3.45																											280	2	IPV group A	Dick	1961	Belfast Ireland
34				3.6			3.7				3.9																										2520	1	OPV-OPV total	Glezen	1969	Missouri USA
12				4.2				3.9			3.4																										2520	2	OPV-OPV total	Glezen	1969	Missouri USA
52				3.7			4.3				3.9																										2520	3	OPV-OPV total	Glezen	1969	Missouri USA
42	4.5		5.59	5.02		3.79		3.61			3.18			2.27				1.81			1.4																540	3	IPV-IPV-IPV-mOPV3	Piirainen	1999	Finland
42				4.83			4.85				3.97			3.78																							7200	1	mOPV1-mOPV3-mOPV2 negative all	Verlinde	1959	Netherlands	assume 20 yrs old
40				2.9				3.43			2.75			4.95																							7242	2	mOPV1-mOPV3-mOPV2 negative all	Verlinde	1959	Netherlands	assume 20 yrs old
46				4.37			4.02				3.93			3.59				3.59			2.9				3.39												7221	3	mOPV1-mOPV3-mOPV2 negative all	Verlinde	1959	Netherlands	assume 20 yrs old
36				4.97			3.07				3.58			4.78																							7200	1	mOPV1-mOPV3-mOPV2 positive all	Verlinde	1959	Netherlands	assume 20 yrs old
34				3.5				2.98																													7242	2	mOPV1-mOPV3-mOPV2 positive all	Verlinde	1959	Netherlands	assume 20 yrs old
28				3.83			2.95				3.09			2.07																							7221	3	mOPV1-mOPV3-mOPV2 positive all	Verlinde	1959	Netherlands	assume 20 yrs old

## Sheet: Shed_dur_dist
N subjects shedding	shedding CDF (days) 2	4	6	8	10	12	14	16	18	20	22	24	26	28	30	32	34	36	38	40	42	44	46	48	50	52	54	56	58	60	70	80	90	100	110	120	dose time (days)	Serotype	study group	Author	pub date	study location	notes
5	0	0	1	1	1	1	1	1	3	3	3	4	4	4	4	5	5	5	5	5	5	5	5	5	5	5	5	5	5	5	5	5	5	5	5	5	18800	1	IPV immune 1	Abbink	2005	Netherlands
10	0	0	0	0	7	7	7	7	10	10	10	10	10	10	10	10	10	10	10	10	10	10	10	10	10	10	10	10	10	10	10	10	10	10	10	10	23360	1	NI 1	Abbink	2005	Netherlands
83	0	0	1	1	37	37	37	37	60	60	60	60	66	66	66	72	72	72	72	79	79	79	81	81	81	81	83	83	83	83	83	83	83	83	83	83	23360	1	SN 1	Abbink	2005	Netherlands
7	0	0	0	0	1	1	1	1	5	5	5	6	6	6	6	7	7	7	7	7	7	7	7	7	7	7	7	7	7	7	7	7	7	7	7	7	18800	3	IPV immune 3	Abbink	2005	Netherlands
13	0	0	0	0	8	8	8	8	11	11	11	11	12	12	12	12	12	12	12	12	12	12	12	12	12	12	13	13	13	13	13	13	13	13	13	13	23360	3	NI 3	Abbink	2005	Netherlands
86	0	0	0	0	8	8	8	8	36	36	36	36	48	48	48	64	64	64	64	73	73	73	77	77	77	77	80	80	80	80	80	86	86	86	86	86	23360	3	SN 3	Abbink	2005	Netherlands
65	0	0	0	0	3.4	3.4	3.4	3.4	10.9	10.9	10.9	31.3	31.3	31.3	31.3	42.4	42.4	42.4	42.4	42.4	72.2	72.2	72.2	72.2	72.2	72.2	72.2	72.2	72.2	72.2	72.2	72.2	72.2	72.2	72.2	72.2	365	1	group I	BenyeshMelnick	1967	Houston USA
24	0	0	0	0	6.2	6.2	6.2	6.2	6.2	6.2	6.2	6.2	6.2	6.2	6.2	8.9	8.9	8.9	8.9	8.9	23	23	23	23	23	23	23	23	23	23	23	23	23	23	23	23	365	1	group IV	BenyeshMelnick	1967	Houston USA
66	0	0	0	0	4.2	4.2	4.2	4.2	13.7	13.7	13.7	24	24	24	24	41.5	41.5	41.5	41.5	41.5	88	88	88	88	88	88	88	88	88	88	88	88	88	88	88	88	365	2	group II	BenyeshMelnick	1967	Houston USA
54	0	0	0	0	0	0	0	0	13.2	13.2	13.2	22	22	22	22	28	28	28	28	28	51.9	51.9	51.9	51.9	51.9	51.9	51.9	51.9	51.9	51.9	51.9	51.9	51.9	51.9	51.9	51.9	365	2	group IV	BenyeshMelnick	1967	Houston USA
40	0	0	0	0	3.6	3.6	3.6	3.6	26	26	26	36.6	36.6	36.6	36.6	44	44	44	44	44	80	80	80	80	80	80	80	80	80	80	80	80	80	80	80	80	365	3	group III	BenyeshMelnick	1967	Houston USA
40	0	0	0	0	4.5	4.5	4.5	4.5	4.5	4.5	4.5	8.5	8.5	8.5	8.5	8.5	8.5	8.5	8.5	8.5	38.5	38.5	38.5	38.5	38.5	38.5	38.5	38.5	38.5	38.5	38.5	38.5	38.5	38.5	38.5	38.5	365	3	group IV	BenyeshMelnick	1967	Houston USA
10	0	1	1	1	2	3	4	4	4	6	6	6	6	10	10	10	10	10	10	10	10	10	10	10	10	10	10	10	10	10	10	10	10	10	10	10	348	1	control group D	Dick	1961	Belfast Ireland
5	0	2	4	5	5	5	5	5	5	5	5	5	5	5	5	5	5	5	5	5	5	5	5	5	5	5	5	5	5	5	5	5	5	5	5	5	315	1	IPV group C	Dick	1961	Belfast Ireland
15	0	5	5	5	5	13	13	13	13	13	15	15	15	15	15	15	15	15	15	15	15	15	15	15	15	15	15	15	15	15	15	15	15	15	15	15	390	1	GS - 3-23 mo	Domok	1961	Hungary
12	0	11	11	11	11	12	12	12	12	12	12	12	12	12	12	12	12	12	12	12	12	12	12	12	12	12	12	12	12	12	12	12	12	12	12	12	2700	1	GS - 6-9 yr	Domok	1961	Hungary
21	0	16	16	16	16	20	20	20	20	20	21	21	21	21	21	21	21	21	21	21	21	21	21	21	21	21	21	21	21	21	21	21	21	21	21	21	390	2	GS - 3-23 mo	Domok	1961	Hungary
1	0	0	0	0	0	0	0	0	0	0	1	1	1	1	1	1	1	1	1	1	1	1	1	1	1	1	1	1	1	1	1	1	1	1	1	1	435	2	GS - 3-23 mo	Domok	1961	Hungary
18	0	17	17	17	17	17	17	17	17	17	18	18	18	18	18	18	18	18	18	18	18	18	18	18	18	18	18	18	18	18	18	18	18	18	18	18	2700	2	GS - 6-9 yr	Domok	1961	Hungary
23	0	16	16	16	16	16	21	21	21	21	22	22	22	22	22	22	22	23	23	23	23	23	23	23	23	23	23	23	23	23	23	23	23	23	23	23	390	3	GS - 3-23 mo	Domok	1961	Hungary
3	0	0	0	0	0	0	2	2	2	2	3	3	3	3	3	3	3	3	3	3	3	3	3	3	3	3	3	3	3	3	3	3	3	3	3	3	435	3	GS - 3-23 mo	Domok	1961	Hungary
21	0	18	18	18	18	18	21	21	21	21	21	21	21	21	21	21	21	21	21	21	21	21	21	21	21	21	21	21	21	21	21	21	21	21	21	21	2700	3	GS - 6-9 yr	Domok	1961	Hungary
47	0	0	0	0	35	35	35	35	35	35	35	35	35	35	35	35	35	35	35	35	47	47	47	47	47	47	47	47	47	47	47	47	47	47	47	47	60	1	control 3x tOPV	Dong	1986	Henan China
44	0	0	0	0	0	0	0	0	0	0	37	37	37	37	37	37	37	37	37	37	37	37	43	43	43	43	43	43	43	43	44	44	44	44	44	44	0	1	test 4x tOPV	Dong	1986	Henan China
17	0	0	0	0	11	11	11	11	11	13	13	13	13	13	13	13	13	13	13	13	17	17	17	17	17	17	17	17	17	17	17	17	17	17	17	17	60	1	test 4x tOPV	Dong	1986	Henan China
54	0	0	0	0	32	32	32	32	32	32	39	39	39	39	39	39	39	39	39	39	54	54	54	54	54	54	54	54	54	54	54	54	54	54	54	54	60	2	control 3x tOPV	Dong	1986	Henan China
44	0	0	0	0	0	0	0	0	0	0	30	30	30	30	30	30	30	30	30	30	30	30	36	36	36	36	36	36	36	36	44	44	44	44	44	44	0	2	test 4x tOPV	Dong	1986	Henan China
14	0	0	0	0	6	6	6	6	6	9	9	9	9	9	9	9	9	9	9	9	14	14	14	14	14	14	14	14	14	14	14	14	14	14	14	14	60	2	test 4x tOPV	Dong	1986	Henan China
79	0	0	0	0	0	0	0	0	0	25	25	25	25	25	25	25	25	25	25	25	79	79	79	79	79	79	79	79	79	79	79	79	79	79	79	79	60	3	control 3x tOPV	Dong	1986	Henan China
24	0	0	0	0	0	0	0	0	0	0	3	3	3	3	3	3	3	3	3	3	3	3	17	17	17	17	17	17	17	17	24	24	24	24	24	24	0	3	test 4x tOPV	Dong	1986	Henan China
49	0	0	0	0	8	8	8	8	8	26	26	26	26	26	26	26	26	26	26	26	49	49	49	49	49	49	49	49	49	49	49	49	49	49	49	49	60	3	test 4x tOPV	Dong	1986	Henan China
54	0	0	0	0	11	11	11	11	30	30	30	36	36	36	36	36	36	54	54	54	54	54	54	54	54	54	54	54	54	54	54	54	54	54	54	54	30	1	mOPV1-mOPV1	ElSayed	2008	Egypt
74	0	0	0	0	21	21	21	21	52	52	52	56	56	56	56	56	56	74	74	74	74	74	74	74	74	74	74	74	74	74	74	74	74	74	74	74	30	1	tOPV-mOPV1	ElSayed	2008	Egypt
110	0	0	0	0	0	0	36	36	36	37	37	37	37	53	53	53	53	53	65	65	65	65	65	89	89	89	89	89	94	94	102	106	109	109	109	110	540	1	infected index children	Gelfand	1957.02	Louisiana USA	average sampling interval 27 days, so added 13 days to midpoint of duration
15	1	1	1	2	2	6	6	7	7	10	10	10	10	10	12	12	12	12	12	14	14	14	15	15	15	15	15	15	15	15	15	15	15	15	15	15	1460	1	OPV recipients fecal	Gelfand	1959.08	Louisiana USA	contact spread of OPV
7	0	1	1	1	5	5	5	6	6	7	7	7	7	7	7	7	7	7	7	7	7	7	7	7	7	7	7	7	7	7	7	7	7	7	7	7	1460	1	OPV recipients oral	Gelfand	1959.08	Louisiana USA	contact spread of OPV
15	0	0	0	0	5	5	5	6	6	8	8	8	8	8	10	10	10	10	10	13	13	13	15	15	15	15	15	15	15	15	15	15	15	15	15	15	1520	2	OPV recipients fecal	Gelfand	1959.08	Louisiana USA	contact spread of OPV
5	1	2	2	2	5	5	5	5	5	5	5	5	5	5	5	5	5	5	5	5	5	5	5	5	5	5	5	5	5	5	5	5	5	5	5	5	1520	2	OPV recipients oral	Gelfand	1959.08	Louisiana USA	contact spread of OPV
16	0	0	1	1	1	1	1	3	3	5	5	5	5	5	8	8	8	8	8	11	11	11	16	16	16	16	16	16	16	16	16	16	16	16	16	16	1580	3	OPV recipients fecal	Gelfand	1959.08	Louisiana USA	contact spread of OPV
5	0	0	0	0	3	3	3	4	4	5	5	5	5	5	5	5	5	5	5	5	5	5	5	5	5	5	5	5	5	5	5	5	5	5	5	5	1580	3	OPV recipients oral	Gelfand	1959.08	Louisiana USA	contact spread of OPV
52	0	0	0	0	46	46	46	46	46	46	46	49	49	49	49	49	49	49	49	49	49	52	52	52	52	52	52	52	52	52	52	52	52	52	52	52	2520	1	OPV1 prior 16 <= titer <= 64	Glezen	1966	Waynesville Missouri USA
51	0	0	0	0	42	42	42	42	42	42	42	47	47	47	47	47	47	47	47	47	47	51	51	51	51	51	51	51	51	51	51	51	51	51	51	51	2520	1	OPV1 prior titer <= 8	Glezen	1966	Waynesville Missouri USA
30	0	0	0	0	28	28	28	28	28	28	28	28	28	28	28	28	28	28	28	28	28	31	31	31	31	31	31	31	31	31	31	31	31	31	31	31	2520	1	OPV1 prior titer >= 128	Glezen	1966	Waynesville Missouri USA
41	0	0	0	0	13	13	13	13	26	26	26	35	35	35	35	35	37	37	37	37	41	41	41	41	41	41	41	41	41	41	41	41	41	41	41	41	2520	1	prior IPV titer <8	Glezen	1969	Missouri USA
10	0	0	0	0	7	7	7	7	9	9	9	9	9	9	9	9	10	10	10	10	10	10	10	10	10	10	10	10	10	10	10	10	10	10	10	10	2520	1	prior IPV titer >=128	Glezen	1969	Missouri USA
17	0	0	0	0	9	9	9	9	13	13	13	13	13	13	13	13	17	17	17	17	17	17	17	17	17	17	17	17	17	17	17	17	17	17	17	17	2520	1	prior IPV titer 32-64	Glezen	1969	Missouri USA
29	0	0	0	0	15	15	15	15	25	25	25	29	29	29	29	29	29	29	29	29	29	29	29	29	29	29	29	29	29	29	29	29	29	29	29	29	2520	1	prior IPV titer 8-16	Glezen	1969	Missouri USA
17	0	0	0	0	4	4	4	4	14	14	14	14	14	14	14	14	15	15	15	15	17	17	17	17	17	17	17	17	17	17	17	17	17	17	17	17	2520	2	prior IPV titer <8	Glezen	1969	Missouri USA	antibody bracket shifted up by 1 dilution
17	0	0	0	0	4	4	4	4	15	15	15	17	17	17	17	17	17	17	17	17	17	17	17	17	17	17	17	17	17	17	17	17	17	17	17	17	2520	2	prior IPV titer >=128	Glezen	1969	Missouri USA	antibody bracket shifted up by 1 dilution
53	0	0	0	0	0	0	0	0	44	44	44	46	46	46	46	46	52	52	52	52	53	53	53	53	53	53	53	53	53	53	53	53	53	53	53	53	2520	2	prior IPV titer 32-64	Glezen	1969	Missouri USA	antibody bracket shifted up by 1 dilution
45	0	0	0	0	15	15	15	15	40	40	40	42	42	42	42	42	43	43	43	43	45	45	45	45	45	45	45	45	45	45	45	45	45	45	45	45	2520	2	prior IPV titer 8-16	Glezen	1969	Missouri USA	antibody bracket shifted up by 1 dilution
45	0	0	0	0	0	0	0	0	0	0	0	0	0	0	0	0	18	18	18	18	35	35	35	35	35	35	35	35	35	45	45	45	45	45	45	45	2520	3	prior IPV titer <8	Glezen	1969	Missouri USA
7	0	0	0	0	1	1	1	1	1	1	1	2	2	2	2	2	6	6	6	6	7	7	7	7	7	7	7	7	7	7	7	7	7	7	7	7	2520	3	prior IPV titer >=128	Glezen	1969	Missouri USA
20	0	0	0	0	0	0	0	0	0	0	0	4	4	4	4	4	13	13	13	13	18	18	18	18	18	18	18	18	18	20	20	20	20	20	20	20	2520	3	prior IPV titer 32-64	Glezen	1969	Missouri USA
28	0	0	0	0	0	0	0	0	0	0	0	2	2	2	2	2	13	13	13	13	26	26	26	26	26	26	26	26	26	28	28	28	28	28	28	28	2520	3	prior IPV titer 8-16	Glezen	1969	Missouri USA
5	0	1	1	1	1	2	2	2	2	2	5	5	5	5	5	5	5	5	5	5	5	5	5	5	5	5	5	5	5	5	5	5	5	5	5	5	14000	1	OPV1-OPV3-OPV2	Goffe	1961	United Kingdom
8	0	0	0	5	5	5	5	6	6	6	8	8	8	8	8	8	8	8	8	8	8	8	8	8	8	8	8	8	8	8	8	8	8	8	8	8	14147	2	OPV1-OPV3-OPV2	Goffe	1961	United Kingdom
10	0	0	0	0	0	3	3	3	4	4	4	4	4	4	4	4	4	6	6	6	6	8	8	8	10	10	10	10	10	10	10	10	10	10	10	10	14119	3	OPV1-OPV3-OPV2	Goffe	1961	United Kingdom
80	0	0	0	0	0	0	1	1	1	1	1	1	1	5	5	5	5	8	8	8	13	13	13	13	21	21	21	36	36	40	48	67	80	80	80	80	365	1	healthy contacts negative stools	Hatch	1958	England
69	0	0	0	0	0	0	6	6	6	6	17	17	17	25	25	25	25	36	36	36	41	41	41	41	43	43	43	55	55	62	62	67	69	69	69	69	365	1	patients negative stools	Hatch	1958	England
6.66667	0	0	1	1	1	1	14	14	14	14	14	14	14	37	37	37	37	37	37	37	37	37	37	37	37	37	37	37	37	37	37	37	37	37	37	37	180	1	A - IPV DTP - 1.7	Henry	1966	London United Kingdom
6.66667	0	0	1	1	1	1	14	14	14	14	14	14	14	37	37	37	37	37	37	37	37	37	37	37	37	37	37	37	37	37	37	37	37	37	37	37	180	1	A - IPV DTP - 2.7	Henry	1966	London United Kingdom
9.52381	0	0	1	1	1	1	14	14	14	14	14	14	14	37	37	37	37	37	37	37	37	37	37	37	37	37	37	37	37	37	37	37	37	37	37	37	180	1	A - IPV DTP - 3.7	Henry	1966	London United Kingdom
8.57143	0	0	1	1	1	1	14	14	14	14	14	14	14	37	37	37	37	37	37	37	37	37	37	37	37	37	37	37	37	37	37	37	37	37	37	37	180	1	A - IPV DTP - 4.7	Henry	1966	London United Kingdom
8.57143	0	0	1	1	1	1	14	14	14	14	14	14	14	37	37	37	37	37	37	37	37	37	37	37	37	37	37	37	37	37	37	37	37	37	37	37	180	1	A - IPV DTP - 5.7	Henry	1966	London United Kingdom
5	0	0	0	0	0	0	2	2	2	2	2	2	2	36	36	36	36	36	36	36	36	36	36	36	36	36	36	36	36	36	36	36	36	36	36	36	180	1	B - DTP only - 1.7	Henry	1966	London United Kingdom	assume shedding at least 1 week after last observation
6	0	0	0	0	0	0	2	2	2	2	2	2	2	36	36	36	36	36	36	36	36	36	36	36	36	36	36	36	36	36	36	36	36	36	36	36	180	1	B - DTP only - 2.7	Henry	1966	London United Kingdom	assume shedding at least 1 week after last observation
11	0	0	0	0	0	0	2	2	2	2	2	2	2	36	36	36	36	36	36	36	36	36	36	36	36	36	36	36	36	36	36	36	36	36	36	36	180	1	B - DTP only - 3.7	Henry	1966	London United Kingdom	assume shedding at least 1 week after last observation
9	0	0	0	0	0	0	2	2	2	2	2	2	2	36	36	36	36	36	36	36	36	36	36	36	36	36	36	36	36	36	36	36	36	36	36	36	180	1	B - DTP only - 4.7	Henry	1966	London United Kingdom	assume shedding at least 1 week after last observation
9	0	0	0	0	0	0	2	2	2	2	2	2	2	36	36	36	36	36	36	36	36	36	36	36	36	36	36	36	36	36	36	36	36	36	36	36	180	1	B - DTP only - 5.7	Henry	1966	London United Kingdom	assume shedding at least 1 week after last observation
2.46429	0	0	0	0	0	0	12	12	12	12	12	12	12	25	25	25	25	25	25	25	25	25	25	25	25	25	25	25	25	25	25	25	25	25	25	25	480	1	C - IPV DTP - 1.7	Henry	1966	London United Kingdom
3.28571	0	0	0	0	0	0	12	12	12	12	12	12	12	25	25	25	25	25	25	25	25	25	25	25	25	25	25	25	25	25	25	25	25	25	25	25	480	1	C - IPV DTP - 2.7	Henry	1966	London United Kingdom
3.28571	0	0	0	0	0	0	12	12	12	12	12	12	12	25	25	25	25	25	25	25	25	25	25	25	25	25	25	25	25	25	25	25	25	25	25	25	480	1	C - IPV DTP - 3.7	Henry	1966	London United Kingdom
7.39286	0	0	0	0	0	0	12	12	12	12	12	12	12	25	25	25	25	25	25	25	25	25	25	25	25	25	25	25	25	25	25	25	25	25	25	25	480	1	C - IPV DTP - 4.7	Henry	1966	London United Kingdom
6.57143	0	0	0	0	0	0	12	12	12	12	12	12	12	25	25	25	25	25	25	25	25	25	25	25	25	25	25	25	25	25	25	25	25	25	25	25	480	1	C - IPV DTP - 5.7	Henry	1966	London United Kingdom
1	0	0	5	5	5	5	15	15	15	15	15	15	15	15	15	15	15	15	15	15	15	15	15	15	15	15	15	15	15	15	15	15	15	15	15	15	480	1	D - tOPV - 3.7	Henry	1966	London United Kingdom
7	0	0	5	5	5	5	15	15	15	15	15	15	15	15	15	15	15	15	15	15	15	15	15	15	15	15	15	15	15	15	15	15	15	15	15	15	480	1	D - tOPV - 4.7	Henry	1966	London United Kingdom
8	0	0	5	5	5	5	15	15	15	15	15	15	15	15	15	15	15	15	15	15	15	15	15	15	15	15	15	15	15	15	15	15	15	15	15	15	480	1	D - tOPV - 5.7	Henry	1966	London United Kingdom
16	0	0	0	5	5	12	12	12	12	12	16	16	16	16	16	16	16	16	16	16	16	16	16	16	16	16	16	16	16	16	16	16	16	16	16	16	0	1	A & B mOPV1 maternal NAb1 <=32	Holguin	1962	Atlanta USA
9	0	0	0	1	1	3	3	3	3	3	9	9	9	9	9	9	9	9	9	9	9	9	9	9	9	9	9	9	9	9	9	9	9	9	9	9	0	1	A & B mOPV1 maternal NAb1 >=512	Holguin	1962	Atlanta USA
33	0	0	0	8	8	19	19	19	19	19	33	33	33	33	33	33	33	33	33	33	33	33	33	33	33	33	33	33	33	33	33	33	33	33	33	33	0	1	A & B mOPV1 maternal NAb1 64-256	Holguin	1962	Atlanta USA
3	0	0	0	3	3	3	3	3	3	3	3	3	3	3	3	3	3	3	3	3	3	3	3	3	3	3	3	3	3	3	3	3	3	3	3	3	0	1	C & D bOPV maternal NAb1 <=32	Holguin	1962	Atlanta USA
1	0	0	0	0	0	0	0	0	0	0	1	1	1	1	1	1	1	1	1	1	1	1	1	1	1	1	1	1	1	1	1	1	1	1	1	1	0	1	C & D bOPV maternal NAb1 >=512	Holguin	1962	Atlanta USA
7	0	0	0	4	4	7	7	7	7	7	7	7	7	7	7	7	7	7	7	7	7	7	7	7	7	7	7	7	7	7	7	7	7	7	7	7	0	1	C & D bOPV maternal NAb1 64-256	Holguin	1962	Atlanta USA
3	0	0	0	0	0	0	0	0	0	0	3	3	3	3	3	3	3	3	3	3	3	3	3	3	3	3	3	3	3	3	3	3	3	3	3	3	0	3	C & D bOPV maternal NAb1 <=32	Holguin	1962	Atlanta USA
3	0	0	0	0	0	2	2	2	2	2	3	3	3	3	3	3	3	3	3	3	3	3	3	3	3	3	3	3	3	3	3	3	3	3	3	3	0	3	C & D bOPV maternal NAb1 >=512	Holguin	1962	Atlanta USA
15	0	0	0	3	3	7	7	7	7	7	15	15	15	15	15	15	15	15	15	15	15	15	15	15	15	15	15	15	15	15	15	15	15	15	15	15	0	3	C & D bOPV maternal NAb1 64-256	Holguin	1962	Atlanta USA
16	0	0	0	0	0	0	0	0	0	0	5	5	5	5	5	5	5	15	15	15	15	15	15	15	15	15	15	15	15	15	15	16	16	16	16	16	720	1	A triple negative mOPV1-mOPV3-mOPV2	Horstmann	1961	New Haven Conn USA
21	0	0	0	0	0	0	0	0	0	0	11	11	11	11	11	11	11	16	16	16	16	16	16	16	16	16	16	16	16	18	18	19	21	21	21	21	720	1	B triple negative mOPV1-bOPV23	Horstmann	1961	New Haven Conn USA
15	0	0	0	0	0	0	0	0	0	0	8	8	8	8	8	8	8	9	9	9	9	9	9	9	9	9	9	9	9	12	12	12	15	15	15	15	762	1	C triple negative tOPV-tOPV	Horstmann	1961	New Haven Conn USA
12	0	0	0	0	0	0	0	0	0	0	5	5	5	5	5	5	5	7	7	7	7	7	7	7	12	12	12	12	12	12	12	12	12	12	12	12	780	2	A triple negative mOPV1-mOPV3-mOPV2	Horstmann	1961	New Haven Conn USA
19	0	0	0	0	0	0	0	0	0	0	15	15	15	15	15	15	15	15	15	15	15	15	15	15	19	19	19	19	19	19	19	19	19	19	19	19	762	2	B triple negative mOPV1-bOPV23	Horstmann	1961	New Haven Conn USA
24	0	0	0	0	0	0	0	0	0	0	15	15	15	15	15	15	15	15	15	15	15	15	15	15	22	22	22	22	22	23	23	23	24	24	24	24	762	2	C triple negative tOPV-tOPV	Horstmann	1961	New Haven Conn USA
17	0	0	0	0	0	0	0	0	0	0	2	2	2	2	2	2	2	12	12	12	12	12	12	12	17	17	17	17	17	17	17	17	17	17	17	17	750	3	A triple negative mOPV1-mOPV3-mOPV2	Horstmann	1961	New Haven Conn USA
22	0	0	0	0	0	0	0	0	0	0	8	8	8	8	8	8	8	13	13	13	13	13	13	13	22	22	22	22	22	22	22	22	22	22	22	22	762	3	B triple negative mOPV1-bOPV23	Horstmann	1961	New Haven Conn USA
18	0	0	0	0	0	0	0	0	0	0	2	2	2	2	2	2	2	4	4	4	4	4	4	4	4	4	4	4	4	11	11	13	18	18	18	18	762	3	C triple negative tOPV-tOPV	Horstmann	1961	New Haven Conn USA
62	0	0	19	19	30	30	30	30	40	40	40	46	46	46	46	46	46	46	46	46	46	54	54	54	54	54	54	54	54	54	62	62	62	62	62	62	120	1	IPV-IPV-IPV&OPV stools	IonNedelcu	1997	Romania
66	0	6	6	6	19	19	19	19	24	24	24	31	31	31	31	31	31	31	31	31	31	51	51	51	51	51	51	51	51	51	66	66	66	66	66	66	60	1	OPV-OPV excretion	IonNedelcu	1997	Romania
62	0	0	1	1	24	24	24	24	35	35	35	40	40	40	40	40	40	40	40	40	40	56	56	56	56	56	56	56	56	56	62	62	62	62	62	62	120	2	IPV-IPV-IPV&OPV stools	IonNedelcu	1997	Romania
59	0	0	0	0	22	22	22	22	35	35	35	43	43	43	43	43	43	43	43	43	43	54	54	54	54	54	54	54	54	54	59	59	59	59	59	59	60	2	OPV-OPV excretion	IonNedelcu	1997	Romania
61	0	0	4	4	10	10	10	10	29	29	29	42	42	42	42	42	42	42	42	42	42	56	56	56	56	56	56	56	56	56	61	61	61	61	61	61	120	3	IPV-IPV-IPV&OPV stools	IonNedelcu	1997	Romania
52	0	0	2	2	4	4	4	4	12	12	12	28	28	28	28	28	28	28	28	28	28	45	45	45	45	45	45	45	45	45	52	52	52	52	52	52	60	3	OPV-OPV excretion	IonNedelcu	1997	Romania
8	0	0	0	0	30	30	30	30	39	39	39	39	39	100	100	100	100	100	100	100	100	100	100	100	100	100	100	100	100	100	100	100	100	100	100	100	3650	1	total NAb < 4	Kogon	1965	New York USA
76	0	0	0	0	59	59	59	59	77	77	77	77	77	100	100	100	100	100	100	100	100	100	100	100	100	100	100	100	100	100	100	100	100	100	100	100	3650	1	total NAb >= 256	Kogon	1965	New York USA
91	0	0	0	0	43	43	43	43	51	51	51	51	51	100	100	100	100	100	100	100	100	100	100	100	100	100	100	100	100	100	100	100	100	100	100	100	3650	1	total NAb 32-128	Kogon	1965	New York USA
62	0	0	0	0	30	30	30	30	39	39	39	39	39	100	100	100	100	100	100	100	100	100	100	100	100	100	100	100	100	100	100	100	100	100	100	100	3650	1	total NAb 4-16	Kogon	1965	New York USA
5	0	0	0	0	36	36	36	36	46	46	46	46	46	100	100	100	100	100	100	100	100	100	100	100	100	100	100	100	100	100	100	100	100	100	100	100	3680	2	age group < 1	Kogon	1965	New York USA
93	0	0	0	0	59	59	59	59	73	73	73	73	73	100	100	100	100	100	100	100	100	100	100	100	100	100	100	100	100	100	100	100	100	100	100	100	3680	2	age group >=20	Kogon	1965	New York USA
30	0	0	0	0	47	47	47	47	53	53	53	53	53	100	100	100	100	100	100	100	100	100	100	100	100	100	100	100	100	100	100	100	100	100	100	100	3680	2	age group 10-19	Kogon	1965	New York USA
39	0	0	0	0	36	36	36	36	46	46	46	46	46	100	100	100	100	100	100	100	100	100	100	100	100	100	100	100	100	100	100	100	100	100	100	100	3680	2	age group 1-4	Kogon	1965	New York USA
70	0	0	0	0	36	36	36	36	46	46	46	46	46	100	100	100	100	100	100	100	100	100	100	100	100	100	100	100	100	100	100	100	100	100	100	100	3680	2	age group 5-9	Kogon	1965	New York USA
5	0	0	0	0	36	36	36	36	46	46	46	46	46	100	100	100	100	100	100	100	100	100	100	100	100	100	100	100	100	100	100	100	100	100	100	100	3680	3	age group < 1	Kogon	1965	New York USA
93	0	0	0	0	59	59	59	59	73	73	73	73	73	100	100	100	100	100	100	100	100	100	100	100	100	100	100	100	100	100	100	100	100	100	100	100	3680	3	age group >=20	Kogon	1965	New York USA
30	0	0	0	0	47	47	47	47	53	53	53	53	53	100	100	100	100	100	100	100	100	100	100	100	100	100	100	100	100	100	100	100	100	100	100	100	3680	3	age group 10-19	Kogon	1965	New York USA
39	0	0	0	0	36	36	36	36	46	46	46	46	46	100	100	100	100	100	100	100	100	100	100	100	100	100	100	100	100	100	100	100	100	100	100	100	3680	3	age group 1-4	Kogon	1965	New York USA
70	0	0	0	0	36	36	36	36	46	46	46	46	46	100	100	100	100	100	100	100	100	100	100	100	100	100	100	100	100	100	100	100	100	100	100	100	3680	3	age group 5-9	Kogon	1965	New York USA
20	0	0	0	0	0	0	1	1	1	1	1	1	1	20	20	20	20	20	20	20	20	20	20	20	20	20	20	20	20	20	20	20	20	20	20	20	60	1	A/B OPV	Laassri	2005	Maryland Missouri USA
3	0	0	0	0	0	0	2	2	2	2	2	2	2	3	3	3	3	3	3	3	3	3	3	3	3	3	3	3	3	3	3	3	3	3	3	3	180	1	A/B OPV	Laassri	2005	Maryland Missouri USA
23	0	0	0	0	0	0	13	13	13	13	13	13	13	23	23	23	23	23	23	23	23	23	23	23	23	23	23	23	23	23	23	23	23	23	23	23	180	1	C IPV-IPV-OPV	Laassri	2005	Maryland Missouri USA
42	0	0	0	0	0	0	14	14	14	14	14	14	14	42	42	42	42	42	42	42	42	42	42	42	42	42	42	42	42	42	42	42	42	42	42	42	60	2	A/B OPV	Laassri	2005	Maryland Missouri USA
4	0	0	0	0	0	0	4	4	4	4	4	4	4	4	4	4	4	4	4	4	4	4	4	4	4	4	4	4	4	4	4	4	4	4	4	4	180	2	A/B OPV	Laassri	2005	Maryland Missouri USA
32	0	0	0	0	0	0	22	22	22	22	22	22	22	32	32	32	32	32	32	32	32	32	32	32	32	32	32	32	32	32	32	32	32	32	32	32	180	2	C IPV-IPV-OPV	Laassri	2005	Maryland Missouri USA
28	0	0	0	0	0	0	5	5	5	5	5	5	5	28	28	28	28	28	28	28	28	28	28	28	28	28	28	28	28	28	28	28	28	28	28	28	60	3	A/B OPV	Laassri	2005	Maryland Missouri USA
7	0	0	0	0	0	0	5	5	5	5	5	5	5	7	7	7	7	7	7	7	7	7	7	7	7	7	7	7	7	7	7	7	7	7	7	7	180	3	A/B OPV	Laassri	2005	Maryland Missouri USA
21	0	0	0	0	0	0	13	13	13	13	13	13	13	21	21	21	21	21	21	21	21	21	21	21	21	21	21	21	21	21	21	21	21	21	21	21	180	3	C IPV-IPV-OPV	Laassri	2005	Maryland Missouri USA
132	0	0	0	0	36	36	36	36	36	36	73	73	73	73	73	73	117	117	117	117	117	117	117	126	126	126	126	132	132	132	132	132	132	132	132	132	90	1	total subjects	Maldonado	1997	Chiapas Mexico
45	0	0	27	27	28	28	28	28	28	28	39	39	39	39	39	39	39	39	39	39	39	41	41	41	41	41	41	41	41	45	45	45	45	45	45	45	150	1	total subjects	Maldonado	1997	Chiapas Mexico
125	0	0	0	0	44	44	44	44	44	44	64	64	64	64	64	64	64	110	110	110	110	110	110	110	123	123	123	123	123	123	125	125	125	125	125	125	90	2	total subjects	Maldonado	1997	Chiapas Mexico
11	0	0	0	0	0	0	0	0	0	5	5	5	5	5	5	5	5	9	9	9	9	9	9	9	9	11	11	11	11	11	11	11	11	11	11	11	150	2	total subjects	Maldonado	1997	Chiapas Mexico
62	0	0	0	0	0	0	0	0	0	28	28	28	28	28	28	28	28	49	49	49	49	49	49	49	62	62	62	62	62	62	62	62	62	62	62	62	90	3	total subjects	Maldonado	1997	Chiapas Mexico
45	0	0	0	0	6	6	6	6	6	6	35	35	35	35	35	35	35	43	43	43	43	43	43	43	45	45	45	45	45	45	45	45	45	45	45	45	150	3	total subjects	Maldonado	1997	Chiapas Mexico
11	0	0	2	2	4	4	4	7	7	7	7	7	8	8	8	8	8	11	11	11	11	11	11	11	11	11	11	11	11	11	11	11	11	11	11	11	210	1	Vero-OPV	Mallet	1997	France
4	0	3	3	3	3	3	3	3	3	3	3	3	4	4	4	4	4	4	4	4	4	4	4	4	4	4	4	4	4	4	4	4	4	4	4	4	270	1	Vero-OPV	Mallet	1997	France
10	0	0	0	0	0	0	0	4	4	4	4	4	4	4	4	6	6	10	10	10	10	10	10	10	10	10	10	10	10	10	10	10	10	10	10	10	210	2	Vero-OPV	Mallet	1997	France
3	3	3	3	3	3	3	3	3	3	3	3	3	3	3	3	3	3	3	3	3	3	3	3	3	3	3	3	3	3	3	3	3	3	3	3	3	270	2	Vero-OPV	Mallet	1997	France
1	0	0	0	0	0	0	0	0	0	0	0	0	1	1	1	1	1	1	1	1	1	1	1	1	1	1	1	1	1	1	1	1	1	1	1	1	210	3	Vero-OPV	Mallet	1997	France
5	0	0	0	0	0	0	0	1	1	1	1	1	5	5	5	5	5	5	5	5	5	5	5	5	5	5	5	5	5	5	5	5	5	5	5	5	240	3	Vero-OPV	Mallet	1997	France
3	0	0	0	0	0	0	0	0	0	0	0	0	0	0	0	0	0	2	2	2	2	2	2	2	2	2	2	2	2	2	3	3	3	3	3	3	270	3	Vero-OPV	Mallet	1997	France
28	0	5	5	8	8	14	14	26	26	28	28	28	28	28	28	28	28	28	28	28	28	28	28	28	28	28	28	28	28	28	28	28	28	28	28	28	1825	1	index and contact family children titer < 8	Marine	1962	Rhode Island USA
39	0	0	0	0	0	0	1	1	1	1	1	1	1	7	7	7	7	15	15	15	28	28	28	28	39	39	39	39	39	39	39	39	39	39	39	39	1825	1	index and contact family children titer < 8, fecal	Marine	1962	Rhode Island USA
16	0	11	11	14	14	15	15	16	16	16	16	16	16	16	16	16	16	16	16	16	16	16	16	16	16	16	16	16	16	16	16	16	16	16	16	16	1825	1	index and contact family children titer 128+	Marine	1962	Rhode Island USA
10	0	0	0	0	0	0	1	1	1	1	1	1	1	4	4	4	4	5	5	5	10	10	10	10	10	10	10	10	10	10	10	10	10	10	10	10	1825	1	index and contact family children titer 128-256, fecal	Marine	1962	Rhode Island USA
7	0	0	0	0	0	0	0	0	0	0	2	2	2	3	3	3	3	5	5	5	6	6	6	6	7	7	7	7	7	7	7	7	7	7	7	7	1825	1	index and contact family children titer 512+, fecal	Marine	1962	Rhode Island USA
24	0	13	13	19	19	23	23	24	24	24	24	24	24	24	24	24	24	24	24	24	24	24	24	24	24	24	24	24	24	24	24	24	24	24	24	24	1825	1	index and contact family children titer 8-64	Marine	1962	Rhode Island USA
17	0	0	0	0	0	0	1	1	1	1	4	4	4	4	4	4	4	7	7	7	12	12	12	12	17	17	17	17	17	17	17	17	17	17	17	17	1825	1	index and contact family children titer 8-64, fecal	Marine	1962	Rhode Island USA
37	0	0	4	4	4	23	23	23	28	28	28	28	28	28	28	31	31	31	31	31	31	31	31	31	37	37	37	37	37	37	37	37	37	37	37	37	720	1	IPV high chal	Onorato	1991	Maryland USA
22	0	0	0	6	6	6	6	6	20	20	20	20	20	20	20	20	20	20	20	20	20	20	20	20	22	22	22	22	22	22	22	22	22	22	22	22	720	1	IPV low chal	Onorato	1991	Maryland USA
14	0	6	6	6	6	12	12	12	13	13	13	13	13	13	14	14	14	14	14	14	14	14	14	14	14	14	14	14	14	14	14	14	14	14	14	14	708	1	OPV high chal	Onorato	1991	Maryland USA
6	2	2	5	5	5	6	6	6	6	6	6	6	6	6	6	6	6	6	6	6	6	6	6	6	6	6	6	6	6	6	6	6	6	6	6	6	708	1	OPV low chal	Onorato	1991	Maryland USA
42	0	0	0	0	1	1	5	5	9	9	9	17	17	17	17	19	19	19	27	27	27	27	27	27	41	41	41	41	41	41	41	41	41	41	41	41	540	3	IPV-IPV-IPV-mOPV3	Piirainen	1999	Finland
9	0	0	0	0	0	0	0	0	0	0	0	0	0	0	0	0	0	0	0	0	0	0	9	9	9	9	9	9	9	9	9	9	9	9	9	9	360	1	1y	Sabin	1960	Toluca Mexico
7	0	0	0	0	0	0	0	6	6	6	6	6	6	6	6	6	6	6	6	6	6	6	6	6	6	6	6	6	6	6	6	6	6	7	7	7	720	1	2y	Sabin	1960	Toluca Mexico
7	0	0	0	0	0	0	0	3	3	3	3	3	3	3	3	3	3	3	3	3	3	3	6	6	6	6	6	6	6	7	7	7	7	7	7	7	1080	1	3y	Sabin	1960	Toluca Mexico
3	0	0	0	0	0	0	0	1	1	1	1	1	1	1	1	1	1	1	1	1	1	1	2	2	2	2	2	2	2	2	2	2	2	3	3	3	1440	1	4y	Sabin	1960	Toluca Mexico
1	0	0	0	0	0	0	0	0	0	0	0	0	0	0	0	0	0	0	0	0	0	0	0	0	0	0	0	0	0	1	1	1	1	1	1	1	2700	1	5y-10y	Sabin	1960	Toluca Mexico
14	0	0	0	0	0	0	0	0	0	0	0	0	0	0	0	0	0	0	0	0	0	0	13	13	13	13	13	13	13	13	14	14	14	14	14	14	360	2	1y	Sabin	1960	Toluca Mexico
7	0	0	0	0	0	0	0	0	0	0	0	0	0	0	0	0	0	0	0	0	0	0	6	6	6	6	6	6	6	6	7	7	7	7	7	7	720	2	2y	Sabin	1960	Toluca Mexico
6	0	0	0	0	0	0	0	0	0	0	0	0	0	0	0	0	0	0	0	0	0	0	5	5	5	5	5	5	5	5	6	6	6	6	6	6	1080	2	3y	Sabin	1960	Toluca Mexico
3	0	0	0	0	0	0	0	0	0	0	0	0	0	0	0	0	0	0	0	0	0	0	2	2	2	2	2	2	2	2	3	3	3	3	3	3	1440	2	4y	Sabin	1960	Toluca Mexico
1	0	0	0	0	0	0	0	0	0	0	0	0	0	0	0	0	0	0	0	0	0	0	0	0	0	0	0	0	0	0	1	1	1	1	1	1	2700	2	5y-10y	Sabin	1960	Toluca Mexico
6	0	0	0	0	0	0	0	0	0	0	0	0	0	0	0	0	0	0	0	0	0	0	5	5	5	5	5	5	5	5	5	5	5	6	6	6	360	3	1y	Sabin	1960	Toluca Mexico
7	0	0	0	0	0	0	0	0	0	0	0	0	0	0	0	0	0	0	0	0	0	0	7	7	7	7	7	7	7	7	7	7	7	7	7	7	720	3	2y	Sabin	1960	Toluca Mexico
5	0	0	0	0	0	0	0	2	2	2	2	2	2	2	2	2	2	2	2	2	2	2	4	4	4	4	4	4	4	4	5	5	5	5	5	5	1080	3	3y	Sabin	1960	Toluca Mexico
5	0	0	0	0	0	0	0	0	0	0	0	0	0	0	0	0	0	0	0	0	0	0	5	5	5	5	5	5	5	5	5	5	5	5	5	5	1440	3	4y	Sabin	1960	Toluca Mexico
1	0	0	0	0	0	0	0	0	0	0	0	0	0	0	0	0	0	0	0	0	0	0	1	1	1	1	1	1	1	1	1	1	1	1	1	1	2700	3	5y-10y	Sabin	1960	Toluca Mexico
21	0	0	0	0	0	3	3	3	11	11	11	11	12	12	12	12	12	12	12	17	17	17	18	18	18	18	18	18	18	18	18	21	21	21	21	21	150	1	OPV-OPV-OPV	Samoilovich	2003	Minsk Belarus	assume shedding stops at 90
14	0	0	0	0	0	5	5	5	8	8	8	8	11	11	11	11	11	11	11	11	11	11	11	11	11	11	13	13	13	13	13	14	14	14	14	14	210	1	OPV-OPV-OPV	Samoilovich	2003	Minsk Belarus
13	0	0	0	0	0	8	8	8	10	10	10	10	10	10	10	10	10	10	10	10	10	10	10	10	10	10	10	10	10	13	13	13	13	13	13	13	270	1	OPV-OPV-OPV	Samoilovich	2003	Minsk Belarus
22	0	0	0	0	0	0	0	0	6	6	6	6	6	6	6	6	6	6	6	8	8	8	13	13	13	13	16	16	16	17	17	22	22	22	22	22	150	2	OPV-OPV-OPV	Samoilovich	2003	Minsk Belarus
5	0	0	0	0	0	1	1	1	1	1	1	1	1	1	1	1	1	1	1	2	2	2	2	2	2	2	2	2	2	2	2	5	5	5	5	5	210	2	OPV-OPV-OPV	Samoilovich	2003	Minsk Belarus
3	0	0	0	0	0	0	0	0	2	2	2	2	2	2	2	2	2	2	2	2	2	2	2	2	2	2	3	3	3	3	3	3	3	3	3	3	270	2	OPV-OPV-OPV	Samoilovich	2003	Minsk Belarus
12	0	0	0	0	0	3	3	3	3	3	3	3	3	3	3	3	3	3	3	8	8	8	8	8	8	8	10	10	10	10	10	12	12	12	12	12	150	3	OPV-OPV-OPV	Samoilovich	2003	Minsk Belarus
9	0	0	0	0	0	1	1	1	2	2	2	2	2	2	2	2	2	2	2	2	2	2	2	2	2	2	4	4	4	8	8	9	9	9	9	9	210	3	OPV-OPV-OPV	Samoilovich	2003	Minsk Belarus
10	0	0	0	0	0	0	0	0	3	3	3	3	3	3	3	3	3	3	3	7	7	7	7	7	7	7	7	7	7	7	7	10	10	10	10	10	270	3	OPV-OPV-OPV	Samoilovich	2003	Minsk Belarus
18	0	0	0	0	11	11	11	11	11	11	11	13	13	13	13	13	13	18	18	18	18	18	18	18	18	18	18	18	18	18	18	18	18	18	18	18	480	1	A IPV-IPVOPV-OPV-IPVOPV low status	Swartz	2008	Israel
17	0	0	0	0	4	4	4	4	10	10	10	16	16	16	16	16	16	17	17	17	17	17	17	17	17	17	17	17	17	17	17	17	17	17	17	17	300	1	B IPV-IPVOPV-OPV low status	Swartz	2008	Israel
11	0	0	0	0	9	9	9	9	10	10	10	11	11	11	11	11	11	11	11	11	11	11	11	11	11	11	11	11	11	11	11	11	11	11	11	11	300	1	C IPV-IPVOPV-OPV high status	Swartz	2008	Israel
10	0	0	0	0	7	7	7	7	10	10	10	10	10	10	10	10	10	10	10	10	10	10	10	10	10	10	10	10	10	10	10	10	10	10	10	10	480	2	A IPV-IPVOPV-OPV-IPVOPV low status	Swartz	2008	Israel
12	0	0	0	0	10	10	10	10	10	10	10	12	12	12	12	12	12	12	12	12	12	12	12	12	12	12	12	12	12	12	12	12	12	12	12	12	300	2	B IPV-IPVOPV-OPV low status	Swartz	2008	Israel
2	0	0	0	0	1	1	1	1	2	2	2	2	2	2	2	2	2	2	2	2	2	2	2	2	2	2	2	2	2	2	2	2	2	2	2	2	300	2	C IPV-IPVOPV-OPV high status	Swartz	2008	Israel
13	0	0	0	0	2	2	2	2	8	8	8	11	11	11	11	11	11	13	13	13	13	13	13	13	13	13	13	13	13	13	13	13	13	13	13	13	480	3	A IPV-IPVOPV-OPV-IPVOPV low status	Swartz	2008	Israel
13	0	0	0	0	0	0	0	0	6	6	6	12	12	12	12	12	12	13	13	13	13	13	13	13	13	13	13	13	13	13	13	13	13	13	13	13	300	3	B IPV-IPVOPV-OPV low status	Swartz	2008	Israel
8	0	0	0	0	2	2	2	2	6	6	6	8	8	8	8	8	8	8	8	8	8	8	8	8	8	8	8	8	8	8	8	8	8	8	8	8	300	3	C IPV-IPVOPV-OPV high status	Swartz	2008	Israel
255	0	0	0	0	16.6	16.6	16.6	16.6	37.7	37.7	37.7	46.2	46.2	46.2	46.2	46.2	46.2	46.2	91.1	91.1	91.1	91.1	91.1	91.1	91.1	91.1	91.1	91.1	91.1	91.1	91.1	91.1	91.1	91.1	91.1	91.1	730	1	vaccinees initially tripple negative	Takatsu	1966	Japan
263	0	0	0	0	1.9	1.9	1.9	1.9	1.9	1.9	1.9	23.9	23.9	23.9	23.9	23.9	23.9	52.9	52.9	52.9	52.9	52.9	52.9	52.9	52.9	52.9	52.9	52.9	52.9	52.9	52.9	52.9	52.9	52.9	52.9	52.9	790	2	vaccinees initially tripple negative	Takatsu	1966	Japan
222	0	0	0	0	12.7	12.7	12.7	12.7	20.4	20.4	20.4	53.7	53.7	53.7	53.7	53.7	53.7	53.7	87.9	87.9	87.9	87.9	87.9	87.9	87.9	87.9	87.9	87.9	87.9	87.9	87.9	87.9	87.9	87.9	87.9	87.9	760	3	vaccinees initially tripple negative	Takatsu	1966	Japan
	0	0	0	0	0	0	0	0	0	0	0	0	0	0	0	0	0	0	0	0	0	0	0	0	0	0	0	0	0	0	0	0	0	0	0	0
	0	0	0	0	0	0	0	0	0	0	0	0	0	0	0	0	0	0	0	0	0	0	0	0	0	0	0	0	0	0	0	0	0	0	0	0
	0	0	0	0	0	0	0	0	0	0	0	0	0	0	0	0	0	0	0	0	0	0	0	0	0	0	0	0	0	0	0	0	0	0	0	0

## Sheet: Shed_dur_cross_section
N subjects	sample time after disease (days)	N positive	dose time (days)	Serotype	study group	Author	pub date	study location	notes
38	4	36	2190	1	unvaccinated familial contancts of cases	Davis	1958	Chicago USA
42	11	31	2190	1	unvaccinated familial contancts of cases	Davis	1958	Chicago USA
27	21	18	2190	1	unvaccinated familial contancts of cases	Davis	1958	Chicago USA
17	34	8	2190	1	unvaccinated familial contancts of cases	Davis	1958	Chicago USA
36	11	25	2920	1	polio cases	Horstmann	1946	New Haven USA
8	24	4	2920	1	polio cases	Horstmann	1946	New Haven USA
15	39	4	2920	1	polio cases	Horstmann	1946	New Haven USA
16	54	2	2920	1	polio cases	Horstmann	1946	New Haven USA
15	67	0	2920	1	polio cases	Horstmann	1946	New Haven USA
15	81	1	2920	1	polio cases	Horstmann	1946	New Haven USA
15	95	0	2920	1	polio cases	Horstmann	1946	New Haven USA
8	147	0	2920	1	polio cases	Horstmann	1946	New Haven USA
41	7	26	2190	1	cases and symptomatic contacts	Miller	1956	Kansas Missouri Oklahoma USA
52	14	33	2190	1	cases and symptomatic contacts	Miller	1956	Kansas Missouri Oklahoma USA
13	21	9	2190	1	cases and symptomatic contacts	Miller	1956	Kansas Missouri Oklahoma USA
3	28	1	2190	1	cases and symptomatic contacts	Miller	1956	Kansas Missouri Oklahoma USA
3	35	1	2190	1	cases and symptomatic contacts	Miller	1956	Kansas Missouri Oklahoma USA
2	42	0	2190	1	cases and symptomatic contacts	Miller	1956	Kansas Missouri Oklahoma USA
9	49	2	2190	1	cases and symptomatic contacts	Miller	1956	Kansas Missouri Oklahoma USA
24	1	20	2190	1	subclinical cases	Schabel	1950	Alabama USA
26	7	14	2190	1	subclinical cases	Schabel	1950	Alabama USA
9	14	6	2190	1	subclinical cases	Schabel	1950	Alabama USA
9	21	5	2190	1	subclinical cases	Schabel	1950	Alabama USA
3	28	1	2190	1	subclinical cases	Schabel	1950	Alabama USA
74	10	36	2555	1	aseptic menigitis age >= 16 yrs	Svedmyr	1956	Stickholm Sweeden
31	20	12	2555	1	aseptic menigitis age >= 16 yrs	Svedmyr	1956	Stickholm Sweeden
10	28	1	2555	1	aseptic menigitis age >= 16 yrs	Svedmyr	1956	Stickholm Sweeden
66	10	54	2555	1	aseptic menigitis age 0 to 15 yrs	Svedmyr	1956	Stickholm Sweeden
22	20	14	2555	1	aseptic menigitis age 0 to 15 yrs	Svedmyr	1956	Stickholm Sweeden
7	28	4	2555	1	aseptic menigitis age 0 to 15 yrs	Svedmyr	1956	Stickholm Sweeden
151	10	102	2555	1	paralytic cases age >= 16 yrs	Svedmyr	1956	Stickholm Sweeden
53	20	31	2555	1	paralytic cases age >= 16 yrs	Svedmyr	1956	Stickholm Sweeden
30	28	7	2555	1	paralytic cases age >= 16 yrs	Svedmyr	1956	Stickholm Sweeden
78	10	71	2555	1	paralytic cases age 0 to 15 yrs	Svedmyr	1956	Stickholm Sweeden
32	20	25	2555	1	paralytic cases age 0 to 15 yrs	Svedmyr	1956	Stickholm Sweeden
10	28	5	2555	1	paralytic cases age 0 to 15 yrs	Svedmyr	1956	Stickholm Sweeden

## Sheet: Shed_titer_cross_section
N subjects	sample time after disease (days)	N positive	shed titer (log10TCID50)	dose time (days)	Serotype	study group	Author	pub date	study location	notes
1	19.848	0	0	2190	1	unvaccinated familial contancts of cases	Davis	1958	Chicago USA
1	31.1286	0	0	2190	1	unvaccinated familial contancts of cases	Davis	1958	Chicago USA
1	3.13302	0	0	2190	1	unvaccinated familial contancts of cases	Davis	1958	Chicago USA
1	30.0726	0	0	2190	1	unvaccinated familial contancts of cases	Davis	1958	Chicago USA
1	15.7786	0	0	2190	1	unvaccinated familial contancts of cases	Davis	1958	Chicago USA
1	35.4038	0	0	2190	1	unvaccinated familial contancts of cases	Davis	1958	Chicago USA
1	6.73858	0	0	2190	1	unvaccinated familial contancts of cases	Davis	1958	Chicago USA
1	8.48985	0	0	2190	1	unvaccinated familial contancts of cases	Davis	1958	Chicago USA
1	9.15945	0	0	2190	1	unvaccinated familial contancts of cases	Davis	1958	Chicago USA
1	7.09901	0	0	2190	1	unvaccinated familial contancts of cases	Davis	1958	Chicago USA
1	8.0004	0	0	2190	1	unvaccinated familial contancts of cases	Davis	1958	Chicago USA
1	29.0117	1	0.98006	2190	1	unvaccinated familial contancts of cases	Davis	1958	Chicago USA
1	27.0285	1	0.982954	2190	1	unvaccinated familial contancts of cases	Davis	1958	Chicago USA
1	5.70348	1	0.983703	2190	1	unvaccinated familial contancts of cases	Davis	1958	Chicago USA
1	9.90151	1	0.984713	2190	1	unvaccinated familial contancts of cases	Davis	1958	Chicago USA
1	16.8295	1	0.990535	2190	1	unvaccinated familial contancts of cases	Davis	1958	Chicago USA
1	6.0124	1	0.990637	2190	1	unvaccinated familial contancts of cases	Davis	1958	Chicago USA
1	3.97771	1	0.99344	2190	1	unvaccinated familial contancts of cases	Davis	1958	Chicago USA
1	7.84094	1	0.99386	2190	1	unvaccinated familial contancts of cases	Davis	1958	Chicago USA
1	4.28676	1	0.993985	2190	1	unvaccinated familial contancts of cases	Davis	1958	Chicago USA
1	30.2124	1	1.48697	2190	1	unvaccinated familial contancts of cases	Davis	1958	Chicago USA
1	33.1999	1	1.49223	2190	1	unvaccinated familial contancts of cases	Davis	1958	Chicago USA
1	5.87388	1	1.49519	2190	1	unvaccinated familial contancts of cases	Davis	1958	Chicago USA
1	10.1749	1	1.49638	2190	1	unvaccinated familial contancts of cases	Davis	1958	Chicago USA
1	9.55671	1	1.50168	2190	1	unvaccinated familial contancts of cases	Davis	1958	Chicago USA
1	32.118	1	1.50311	2190	1	unvaccinated familial contancts of cases	Davis	1958	Chicago USA
1	27.9155	1	1.73212	2190	1	unvaccinated familial contancts of cases	Davis	1958	Chicago USA
1	9.96433	1	1.73243	2190	1	unvaccinated familial contancts of cases	Davis	1958	Chicago USA
1	18.7207	1	1.74786	2190	1	unvaccinated familial contancts of cases	Davis	1958	Chicago USA
1	6.84291	1	1.9953	2190	1	unvaccinated familial contancts of cases	Davis	1958	Chicago USA
1	15.651	1	1.99804	2190	1	unvaccinated familial contancts of cases	Davis	1958	Chicago USA
1	9.90307	1	2.23711	2190	1	unvaccinated familial contancts of cases	Davis	1958	Chicago USA
1	11.8087	1	2.24686	2190	1	unvaccinated familial contancts of cases	Davis	1958	Chicago USA
1	1.94459	1	2.24864	2190	1	unvaccinated familial contancts of cases	Davis	1958	Chicago USA
1	8.8681	1	2.48449	2190	1	unvaccinated familial contancts of cases	Davis	1958	Chicago USA
1	17.8307	1	2.48751	2190	1	unvaccinated familial contancts of cases	Davis	1958	Chicago USA
1	2.99581	1	2.49331	2190	1	unvaccinated familial contancts of cases	Davis	1958	Chicago USA
1	6.98768	1	2.50034	2190	1	unvaccinated familial contancts of cases	Davis	1958	Chicago USA
1	10.6449	1	2.5004	2190	1	unvaccinated familial contancts of cases	Davis	1958	Chicago USA
1	11.0569	1	2.50113	2190	1	unvaccinated familial contancts of cases	Davis	1958	Chicago USA
1	32.0986	1	2.50627	2190	1	unvaccinated familial contancts of cases	Davis	1958	Chicago USA
1	11.8765	1	2.73899	2190	1	unvaccinated familial contancts of cases	Davis	1958	Chicago USA
1	1.90933	1	2.74059	2190	1	unvaccinated familial contancts of cases	Davis	1958	Chicago USA
1	10.7947	1	2.74348	2190	1	unvaccinated familial contancts of cases	Davis	1958	Chicago USA
1	9.6099	1	2.74778	2190	1	unvaccinated familial contancts of cases	Davis	1958	Chicago USA
1	9.86744	1	2.74823	2190	1	unvaccinated familial contancts of cases	Davis	1958	Chicago USA
1	10.1507	1	2.74873	2190	1	unvaccinated familial contancts of cases	Davis	1958	Chicago USA
1	6.80259	1	2.74922	2190	1	unvaccinated familial contancts of cases	Davis	1958	Chicago USA
1	6.80259	1	2.74922	2190	1	unvaccinated familial contancts of cases	Davis	1958	Chicago USA
1	6.80259	1	2.74922	2190	1	unvaccinated familial contancts of cases	Davis	1958	Chicago USA
1	7.11164	1	2.74976	2190	1	unvaccinated familial contancts of cases	Davis	1958	Chicago USA
1	5.90108	1	2.75402	2190	1	unvaccinated familial contancts of cases	Davis	1958	Chicago USA
1	24.8051	1	2.75539	2190	1	unvaccinated familial contancts of cases	Davis	1958	Chicago USA
1	7.83263	1	2.75742	2190	1	unvaccinated familial contancts of cases	Davis	1958	Chicago USA
1	8.14168	1	2.75797	2190	1	unvaccinated familial contancts of cases	Davis	1958	Chicago USA
1	8.83704	1	2.75919	2190	1	unvaccinated familial contancts of cases	Davis	1958	Chicago USA
1	17.7695	1	2.99219	2190	1	unvaccinated familial contancts of cases	Davis	1958	Chicago USA
1	3.13639	1	3.2156	2190	1	unvaccinated familial contancts of cases	Davis	1958	Chicago USA
1	8.59599	1	3.238	2190	1	unvaccinated familial contancts of cases	Davis	1958	Chicago USA
1	19.9491	1	3.48805	2190	1	unvaccinated familial contancts of cases	Davis	1958	Chicago USA
1	5.52633	1	3.48818	2190	1	unvaccinated familial contancts of cases	Davis	1958	Chicago USA
1	13.8709	1	3.49011	2190	1	unvaccinated familial contancts of cases	Davis	1958	Chicago USA
1	10.5227	1	3.4906	2190	1	unvaccinated familial contancts of cases	Davis	1958	Chicago USA
1	18.7128	1	3.49226	2190	1	unvaccinated familial contancts of cases	Davis	1958	Chicago USA
1	4.21275	1	3.49226	2190	1	unvaccinated familial contancts of cases	Davis	1958	Chicago USA
1	38.3379	1	3.4949	2190	1	unvaccinated familial contancts of cases	Davis	1958	Chicago USA
1	5.83525	1	3.49512	2190	1	unvaccinated familial contancts of cases	Davis	1958	Chicago USA
1	6.22156	1	3.4958	2190	1	unvaccinated familial contancts of cases	Davis	1958	Chicago USA
1	11.0119	1	3.49785	2190	1	unvaccinated familial contancts of cases	Davis	1958	Chicago USA
1	3.07933	1	3.50304	2190	1	unvaccinated familial contancts of cases	Davis	1958	Chicago USA
1	9.7968	1	3.73852	2190	1	unvaccinated familial contancts of cases	Davis	1958	Chicago USA
1	7.14402	1	3.74024	2190	1	unvaccinated familial contancts of cases	Davis	1958	Chicago USA
1	4.02766	1	3.74113	2190	1	unvaccinated familial contancts of cases	Davis	1958	Chicago USA
1	1.78694	1	3.74357	2190	1	unvaccinated familial contancts of cases	Davis	1958	Chicago USA
1	12.7843	1	3.74379	2190	1	unvaccinated familial contancts of cases	Davis	1958	Chicago USA
1	10.8526	1	3.74677	2190	1	unvaccinated familial contancts of cases	Davis	1958	Chicago USA
1	14.8188	1	3.74737	2190	1	unvaccinated familial contancts of cases	Davis	1958	Chicago USA
1	7.99378	1	3.74812	2190	1	unvaccinated familial contancts of cases	Davis	1958	Chicago USA
1	5.90758	1	3.75084	2190	1	unvaccinated familial contancts of cases	Davis	1958	Chicago USA
1	14.7881	1	4.00291	2190	1	unvaccinated familial contancts of cases	Davis	1958	Chicago USA
1	8.80865	1	4.22879	2190	1	unvaccinated familial contancts of cases	Davis	1958	Chicago USA
1	2.988	1	4.23131	2190	1	unvaccinated familial contancts of cases	Davis	1958	Chicago USA
1	14.7837	1	4.23294	2190	1	unvaccinated familial contancts of cases	Davis	1958	Chicago USA
1	8.82959	1	4.47803	2190	1	unvaccinated familial contancts of cases	Davis	1958	Chicago USA
1	2.08179	1	4.47892	2190	1	unvaccinated familial contancts of cases	Davis	1958	Chicago USA
1	2.31358	1	4.47932	2190	1	unvaccinated familial contancts of cases	Davis	1958	Chicago USA
1	21.7585	1	4.48165	2190	1	unvaccinated familial contancts of cases	Davis	1958	Chicago USA
1	1.74687	1	4.48472	2190	1	unvaccinated familial contancts of cases	Davis	1958	Chicago USA
1	7.18109	1	4.4879	2190	1	unvaccinated familial contancts of cases	Davis	1958	Chicago USA
1	6.84616	1	4.4937	2190	1	unvaccinated familial contancts of cases	Davis	1958	Chicago USA
1	11.8426	1	4.49612	2190	1	unvaccinated familial contancts of cases	Davis	1958	Chicago USA
1	24.7971	1	4.50618	2190	1	unvaccinated familial contancts of cases	Davis	1958	Chicago USA
1	8.02628	1	4.73221	2190	1	unvaccinated familial contancts of cases	Davis	1958	Chicago USA
1	6.8109	1	4.98565	2190	1	unvaccinated familial contancts of cases	Davis	1958	Chicago USA
1	18.6581	1	4.98737	2190	1	unvaccinated familial contancts of cases	Davis	1958	Chicago USA
1	1.89164	1	4.98976	2190	1	unvaccinated familial contancts of cases	Davis	1958	Chicago USA
1	6.78058	1	5.22202	2190	1	unvaccinated familial contancts of cases	Davis	1958	Chicago USA

## Sheet: Individual_serorepsonse
Prechallenge Log2NAb	Postchallenge Log2NAb	dose time (days)	N subjects	Serotype	study group	Author	pub date	study location	notes
0	0	9532	39	1	A mOPV2-mOPV3-mOPV1 Adult	Barr	1959	Minnesota USA
0	2	9532	20	1	A mOPV2-mOPV3-mOPV1 Adult	Barr	1959	Minnesota USA
0	4	9532	7	1	A mOPV2-mOPV3-mOPV1 Adult	Barr	1959	Minnesota USA
0	6	9532	3	1	A mOPV2-mOPV3-mOPV1 Adult	Barr	1959	Minnesota USA
0	10	9532	1	1	A mOPV2-mOPV3-mOPV1 Adult	Barr	1959	Minnesota USA
2	0	9532	4	1	A mOPV2-mOPV3-mOPV1 Adult	Barr	1959	Minnesota USA
2	2	9532	12	1	A mOPV2-mOPV3-mOPV1 Adult	Barr	1959	Minnesota USA
2	4	9532	14	1	A mOPV2-mOPV3-mOPV1 Adult	Barr	1959	Minnesota USA
2	6	9532	4	1	A mOPV2-mOPV3-mOPV1 Adult	Barr	1959	Minnesota USA
2	8	9532	1	1	A mOPV2-mOPV3-mOPV1 Adult	Barr	1959	Minnesota USA
4	2	9532	8	1	A mOPV2-mOPV3-mOPV1 Adult	Barr	1959	Minnesota USA
4	4	9532	21	1	A mOPV2-mOPV3-mOPV1 Adult	Barr	1959	Minnesota USA
4	6	9532	16	1	A mOPV2-mOPV3-mOPV1 Adult	Barr	1959	Minnesota USA
4	8	9532	5	1	A mOPV2-mOPV3-mOPV1 Adult	Barr	1959	Minnesota USA
6	2	9532	2	1	A mOPV2-mOPV3-mOPV1 Adult	Barr	1959	Minnesota USA
6	4	9532	9	1	A mOPV2-mOPV3-mOPV1 Adult	Barr	1959	Minnesota USA
6	6	9532	24	1	A mOPV2-mOPV3-mOPV1 Adult	Barr	1959	Minnesota USA
6	8	9532	19	1	A mOPV2-mOPV3-mOPV1 Adult	Barr	1959	Minnesota USA
6	10	9532	3	1	A mOPV2-mOPV3-mOPV1 Adult	Barr	1959	Minnesota USA
8	4	9532	3	1	A mOPV2-mOPV3-mOPV1 Adult	Barr	1959	Minnesota USA
8	6	9532	13	1	A mOPV2-mOPV3-mOPV1 Adult	Barr	1959	Minnesota USA
8	8	9532	18	1	A mOPV2-mOPV3-mOPV1 Adult	Barr	1959	Minnesota USA
8	10	9532	13	1	A mOPV2-mOPV3-mOPV1 Adult	Barr	1959	Minnesota USA
10	6	9532	2	1	A mOPV2-mOPV3-mOPV1 Adult	Barr	1959	Minnesota USA
10	8	9532	12	1	A mOPV2-mOPV3-mOPV1 Adult	Barr	1959	Minnesota USA
10	10	9532	9	1	A mOPV2-mOPV3-mOPV1 Adult	Barr	1959	Minnesota USA
0	0	9532	26	2	A mOPV2-mOPV3-mOPV1 Adult	Barr	1959	Minnesota USA
0	2	9532	19	2	A mOPV2-mOPV3-mOPV1 Adult	Barr	1959	Minnesota USA
0	4	9532	10	2	A mOPV2-mOPV3-mOPV1 Adult	Barr	1959	Minnesota USA
0	6	9532	1	2	A mOPV2-mOPV3-mOPV1 Adult	Barr	1959	Minnesota USA
0	8	9532	1	2	A mOPV2-mOPV3-mOPV1 Adult	Barr	1959	Minnesota USA
2	0	9532	2	2	A mOPV2-mOPV3-mOPV1 Adult	Barr	1959	Minnesota USA
2	2	9532	13	2	A mOPV2-mOPV3-mOPV1 Adult	Barr	1959	Minnesota USA
2	4	9532	5	2	A mOPV2-mOPV3-mOPV1 Adult	Barr	1959	Minnesota USA
2	6	9532	8	2	A mOPV2-mOPV3-mOPV1 Adult	Barr	1959	Minnesota USA
2	8	9532	2	2	A mOPV2-mOPV3-mOPV1 Adult	Barr	1959	Minnesota USA
4	0	9532	1	2	A mOPV2-mOPV3-mOPV1 Adult	Barr	1959	Minnesota USA
4	2	9532	8	2	A mOPV2-mOPV3-mOPV1 Adult	Barr	1959	Minnesota USA
4	4	9532	21	2	A mOPV2-mOPV3-mOPV1 Adult	Barr	1959	Minnesota USA
4	6	9532	11	2	A mOPV2-mOPV3-mOPV1 Adult	Barr	1959	Minnesota USA
4	8	9532	11	2	A mOPV2-mOPV3-mOPV1 Adult	Barr	1959	Minnesota USA
4	10	9532	3	2	A mOPV2-mOPV3-mOPV1 Adult	Barr	1959	Minnesota USA
6	2	9532	3	2	A mOPV2-mOPV3-mOPV1 Adult	Barr	1959	Minnesota USA
6	4	9532	14	2	A mOPV2-mOPV3-mOPV1 Adult	Barr	1959	Minnesota USA
6	6	9532	15	2	A mOPV2-mOPV3-mOPV1 Adult	Barr	1959	Minnesota USA
6	8	9532	14	2	A mOPV2-mOPV3-mOPV1 Adult	Barr	1959	Minnesota USA
6	10	9532	8	2	A mOPV2-mOPV3-mOPV1 Adult	Barr	1959	Minnesota USA
8	0	9532	1	2	A mOPV2-mOPV3-mOPV1 Adult	Barr	1959	Minnesota USA
8	4	9532	3	2	A mOPV2-mOPV3-mOPV1 Adult	Barr	1959	Minnesota USA
8	6	9532	13	2	A mOPV2-mOPV3-mOPV1 Adult	Barr	1959	Minnesota USA
8	8	9532	22	2	A mOPV2-mOPV3-mOPV1 Adult	Barr	1959	Minnesota USA
8	10	9532	11	2	A mOPV2-mOPV3-mOPV1 Adult	Barr	1959	Minnesota USA
10	6	9532	4	2	A mOPV2-mOPV3-mOPV1 Adult	Barr	1959	Minnesota USA
10	8	9532	14	2	A mOPV2-mOPV3-mOPV1 Adult	Barr	1959	Minnesota USA
10	10	9532	18	2	A mOPV2-mOPV3-mOPV1 Adult	Barr	1959	Minnesota USA
0	0	9532	68	3	A mOPV2-mOPV3-mOPV1 Adult	Barr	1959	Minnesota USA
0	2	9532	21	3	A mOPV2-mOPV3-mOPV1 Adult	Barr	1959	Minnesota USA
0	4	9532	16	3	A mOPV2-mOPV3-mOPV1 Adult	Barr	1959	Minnesota USA
0	6	9532	6	3	A mOPV2-mOPV3-mOPV1 Adult	Barr	1959	Minnesota USA
0	8	9532	3	3	A mOPV2-mOPV3-mOPV1 Adult	Barr	1959	Minnesota USA
2	0	9532	6	3	A mOPV2-mOPV3-mOPV1 Adult	Barr	1959	Minnesota USA
2	2	9532	10	3	A mOPV2-mOPV3-mOPV1 Adult	Barr	1959	Minnesota USA
2	4	9532	11	3	A mOPV2-mOPV3-mOPV1 Adult	Barr	1959	Minnesota USA
2	6	9532	4	3	A mOPV2-mOPV3-mOPV1 Adult	Barr	1959	Minnesota USA
2	8	9532	1	3	A mOPV2-mOPV3-mOPV1 Adult	Barr	1959	Minnesota USA
4	2	9532	10	3	A mOPV2-mOPV3-mOPV1 Adult	Barr	1959	Minnesota USA
4	4	9532	14	3	A mOPV2-mOPV3-mOPV1 Adult	Barr	1959	Minnesota USA
4	6	9532	7	3	A mOPV2-mOPV3-mOPV1 Adult	Barr	1959	Minnesota USA
4	8	9532	4	3	A mOPV2-mOPV3-mOPV1 Adult	Barr	1959	Minnesota USA
6	2	9532	1	3	A mOPV2-mOPV3-mOPV1 Adult	Barr	1959	Minnesota USA
6	4	9532	12	3	A mOPV2-mOPV3-mOPV1 Adult	Barr	1959	Minnesota USA
6	6	9532	24	3	A mOPV2-mOPV3-mOPV1 Adult	Barr	1959	Minnesota USA
6	8	9532	11	3	A mOPV2-mOPV3-mOPV1 Adult	Barr	1959	Minnesota USA
6	10	9532	5	3	A mOPV2-mOPV3-mOPV1 Adult	Barr	1959	Minnesota USA
8	4	9532	2	3	A mOPV2-mOPV3-mOPV1 Adult	Barr	1959	Minnesota USA
8	6	9532	10	3	A mOPV2-mOPV3-mOPV1 Adult	Barr	1959	Minnesota USA
8	8	9532	13	3	A mOPV2-mOPV3-mOPV1 Adult	Barr	1959	Minnesota USA
8	10	9532	9	3	A mOPV2-mOPV3-mOPV1 Adult	Barr	1959	Minnesota USA
10	6	9532	1	3	A mOPV2-mOPV3-mOPV1 Adult	Barr	1959	Minnesota USA
10	8	9532	6	3	A mOPV2-mOPV3-mOPV1 Adult	Barr	1959	Minnesota USA
10	10	9532	6	3	A mOPV2-mOPV3-mOPV1 Adult	Barr	1959	Minnesota USA
0	0	918	18	1	A mOPV2-mOPV3-mOPV1 Child	Barr	1959	Minnesota USA
0	2	918	34	1	A mOPV2-mOPV3-mOPV1 Child	Barr	1959	Minnesota USA
0	4	918	58	1	A mOPV2-mOPV3-mOPV1 Child	Barr	1959	Minnesota USA
0	6	918	29	1	A mOPV2-mOPV3-mOPV1 Child	Barr	1959	Minnesota USA
0	8	918	24	1	A mOPV2-mOPV3-mOPV1 Child	Barr	1959	Minnesota USA
0	10	918	12	1	A mOPV2-mOPV3-mOPV1 Child	Barr	1959	Minnesota USA
2	0	918	2	1	A mOPV2-mOPV3-mOPV1 Child	Barr	1959	Minnesota USA
2	2	918	3	1	A mOPV2-mOPV3-mOPV1 Child	Barr	1959	Minnesota USA
2	4	918	6	1	A mOPV2-mOPV3-mOPV1 Child	Barr	1959	Minnesota USA
2	6	918	11	1	A mOPV2-mOPV3-mOPV1 Child	Barr	1959	Minnesota USA
2	8	918	8	1	A mOPV2-mOPV3-mOPV1 Child	Barr	1959	Minnesota USA
2	10	918	5	1	A mOPV2-mOPV3-mOPV1 Child	Barr	1959	Minnesota USA
4	2	918	1	1	A mOPV2-mOPV3-mOPV1 Child	Barr	1959	Minnesota USA
4	4	918	1	1	A mOPV2-mOPV3-mOPV1 Child	Barr	1959	Minnesota USA
4	6	918	8	1	A mOPV2-mOPV3-mOPV1 Child	Barr	1959	Minnesota USA
4	10	918	6	1	A mOPV2-mOPV3-mOPV1 Child	Barr	1959	Minnesota USA
6	2	918	1	1	A mOPV2-mOPV3-mOPV1 Child	Barr	1959	Minnesota USA
6	4	918	2	1	A mOPV2-mOPV3-mOPV1 Child	Barr	1959	Minnesota USA
6	6	918	1	1	A mOPV2-mOPV3-mOPV1 Child	Barr	1959	Minnesota USA
6	8	918	4	1	A mOPV2-mOPV3-mOPV1 Child	Barr	1959	Minnesota USA
6	10	918	5	1	A mOPV2-mOPV3-mOPV1 Child	Barr	1959	Minnesota USA
8	4	918	1	1	A mOPV2-mOPV3-mOPV1 Child	Barr	1959	Minnesota USA
8	6	918	1	1	A mOPV2-mOPV3-mOPV1 Child	Barr	1959	Minnesota USA
8	8	918	4	1	A mOPV2-mOPV3-mOPV1 Child	Barr	1959	Minnesota USA
8	10	918	3	1	A mOPV2-mOPV3-mOPV1 Child	Barr	1959	Minnesota USA
10	8	918	1	1	A mOPV2-mOPV3-mOPV1 Child	Barr	1959	Minnesota USA
10	10	918	6	1	A mOPV2-mOPV3-mOPV1 Child	Barr	1959	Minnesota USA
0	0	918	13	2	A mOPV2-mOPV3-mOPV1 Child	Barr	1959	Minnesota USA
0	2	918	12	2	A mOPV2-mOPV3-mOPV1 Child	Barr	1959	Minnesota USA
0	4	918	27	2	A mOPV2-mOPV3-mOPV1 Child	Barr	1959	Minnesota USA
0	6	918	23	2	A mOPV2-mOPV3-mOPV1 Child	Barr	1959	Minnesota USA
0	8	918	20	2	A mOPV2-mOPV3-mOPV1 Child	Barr	1959	Minnesota USA
0	10	918	9	2	A mOPV2-mOPV3-mOPV1 Child	Barr	1959	Minnesota USA
2	0	918	6	2	A mOPV2-mOPV3-mOPV1 Child	Barr	1959	Minnesota USA
2	2	918	8	2	A mOPV2-mOPV3-mOPV1 Child	Barr	1959	Minnesota USA
2	4	918	13	2	A mOPV2-mOPV3-mOPV1 Child	Barr	1959	Minnesota USA
2	6	918	8	2	A mOPV2-mOPV3-mOPV1 Child	Barr	1959	Minnesota USA
2	8	918	9	2	A mOPV2-mOPV3-mOPV1 Child	Barr	1959	Minnesota USA
2	10	918	16	2	A mOPV2-mOPV3-mOPV1 Child	Barr	1959	Minnesota USA
4	2	918	3	2	A mOPV2-mOPV3-mOPV1 Child	Barr	1959	Minnesota USA
4	4	918	3	2	A mOPV2-mOPV3-mOPV1 Child	Barr	1959	Minnesota USA
4	6	918	7	2	A mOPV2-mOPV3-mOPV1 Child	Barr	1959	Minnesota USA
4	8	918	8	2	A mOPV2-mOPV3-mOPV1 Child	Barr	1959	Minnesota USA
4	10	918	18	2	A mOPV2-mOPV3-mOPV1 Child	Barr	1959	Minnesota USA
6	0	918	1	2	A mOPV2-mOPV3-mOPV1 Child	Barr	1959	Minnesota USA
6	4	918	2	2	A mOPV2-mOPV3-mOPV1 Child	Barr	1959	Minnesota USA
6	6	918	6	2	A mOPV2-mOPV3-mOPV1 Child	Barr	1959	Minnesota USA
6	8	918	7	2	A mOPV2-mOPV3-mOPV1 Child	Barr	1959	Minnesota USA
6	10	918	8	2	A mOPV2-mOPV3-mOPV1 Child	Barr	1959	Minnesota USA
8	2	918	1	2	A mOPV2-mOPV3-mOPV1 Child	Barr	1959	Minnesota USA
8	6	918	1	2	A mOPV2-mOPV3-mOPV1 Child	Barr	1959	Minnesota USA
8	8	918	3	2	A mOPV2-mOPV3-mOPV1 Child	Barr	1959	Minnesota USA
8	10	918	12	2	A mOPV2-mOPV3-mOPV1 Child	Barr	1959	Minnesota USA
10	8	918	1	2	A mOPV2-mOPV3-mOPV1 Child	Barr	1959	Minnesota USA
10	10	918	10	2	A mOPV2-mOPV3-mOPV1 Child	Barr	1959	Minnesota USA
0	0	918	30	3	A mOPV2-mOPV3-mOPV1 Child	Barr	1959	Minnesota USA
0	2	918	32	3	A mOPV2-mOPV3-mOPV1 Child	Barr	1959	Minnesota USA
0	4	918	42	3	A mOPV2-mOPV3-mOPV1 Child	Barr	1959	Minnesota USA
0	6	918	48	3	A mOPV2-mOPV3-mOPV1 Child	Barr	1959	Minnesota USA
0	8	918	38	3	A mOPV2-mOPV3-mOPV1 Child	Barr	1959	Minnesota USA
0	10	918	17	3	A mOPV2-mOPV3-mOPV1 Child	Barr	1959	Minnesota USA
2	0	918	1	3	A mOPV2-mOPV3-mOPV1 Child	Barr	1959	Minnesota USA
2	4	918	6	3	A mOPV2-mOPV3-mOPV1 Child	Barr	1959	Minnesota USA
2	6	918	5	3	A mOPV2-mOPV3-mOPV1 Child	Barr	1959	Minnesota USA
2	8	918	5	3	A mOPV2-mOPV3-mOPV1 Child	Barr	1959	Minnesota USA
2	10	918	2	3	A mOPV2-mOPV3-mOPV1 Child	Barr	1959	Minnesota USA
4	4	918	1	3	A mOPV2-mOPV3-mOPV1 Child	Barr	1959	Minnesota USA
4	6	918	5	3	A mOPV2-mOPV3-mOPV1 Child	Barr	1959	Minnesota USA
4	8	918	4	3	A mOPV2-mOPV3-mOPV1 Child	Barr	1959	Minnesota USA
6	2	918	1	3	A mOPV2-mOPV3-mOPV1 Child	Barr	1959	Minnesota USA
6	4	918	3	3	A mOPV2-mOPV3-mOPV1 Child	Barr	1959	Minnesota USA
6	6	918	2	3	A mOPV2-mOPV3-mOPV1 Child	Barr	1959	Minnesota USA
6	8	918	2	3	A mOPV2-mOPV3-mOPV1 Child	Barr	1959	Minnesota USA
8	2	918	1	3	A mOPV2-mOPV3-mOPV1 Child	Barr	1959	Minnesota USA
8	6	918	2	3	A mOPV2-mOPV3-mOPV1 Child	Barr	1959	Minnesota USA
8	8	918	2	3	A mOPV2-mOPV3-mOPV1 Child	Barr	1959	Minnesota USA
8	10	918	2	3	A mOPV2-mOPV3-mOPV1 Child	Barr	1959	Minnesota USA
10	6	918	1	3	A mOPV2-mOPV3-mOPV1 Child	Barr	1959	Minnesota USA
10	10	918	3	3	A mOPV2-mOPV3-mOPV1 Child	Barr	1959	Minnesota USA
0	0	365	1	1	group I	BenyeshMelnick	1967	Houston USA
0	3	365	1	1	group I	BenyeshMelnick	1967	Houston USA
0	4	365	2	1	group I	BenyeshMelnick	1967	Houston USA
0	6	365	2	1	group I	BenyeshMelnick	1967	Houston USA
0	7	365	3	1	group I	BenyeshMelnick	1967	Houston USA
0	8	365	3	1	group I	BenyeshMelnick	1967	Houston USA
0	9	365	9	1	group I	BenyeshMelnick	1967	Houston USA
0	10	365	9	1	group I	BenyeshMelnick	1967	Houston USA
3	4	365	1	1	group I	BenyeshMelnick	1967	Houston USA
3	5	365	1	1	group I	BenyeshMelnick	1967	Houston USA
3	7	365	3	1	group I	BenyeshMelnick	1967	Houston USA
3	8	365	2	1	group I	BenyeshMelnick	1967	Houston USA
3	9	365	1	1	group I	BenyeshMelnick	1967	Houston USA
3	10	365	10	1	group I	BenyeshMelnick	1967	Houston USA
4	3	365	2	1	group I	BenyeshMelnick	1967	Houston USA
4	4	365	1	1	group I	BenyeshMelnick	1967	Houston USA
4	6	365	1	1	group I	BenyeshMelnick	1967	Houston USA
4	8	365	2	1	group I	BenyeshMelnick	1967	Houston USA
4	9	365	1	1	group I	BenyeshMelnick	1967	Houston USA
4	10	365	4	1	group I	BenyeshMelnick	1967	Houston USA
5	5	365	1	1	group I	BenyeshMelnick	1967	Houston USA
5	6	365	2	1	group I	BenyeshMelnick	1967	Houston USA
5	7	365	1	1	group I	BenyeshMelnick	1967	Houston USA
5	8	365	1	1	group I	BenyeshMelnick	1967	Houston USA
5	9	365	2	1	group I	BenyeshMelnick	1967	Houston USA
5	10	365	5	1	group I	BenyeshMelnick	1967	Houston USA
6	6	365	2	1	group I	BenyeshMelnick	1967	Houston USA
6	7	365	1	1	group I	BenyeshMelnick	1967	Houston USA
6	10	365	1	1	group I	BenyeshMelnick	1967	Houston USA
7	10	365	2	1	group I	BenyeshMelnick	1967	Houston USA
8	6	365	2	1	group I	BenyeshMelnick	1967	Houston USA
9	6	365	1	1	group I	BenyeshMelnick	1967	Houston USA
9	9	365	2	1	group I	BenyeshMelnick	1967	Houston USA
10	7	365	1	1	group I	BenyeshMelnick	1967	Houston USA
10	10	365	2	1	group I	BenyeshMelnick	1967	Houston USA
0	4	365	3	2	group II	BenyeshMelnick	1967	Houston USA
0	6	365	1	2	group II	BenyeshMelnick	1967	Houston USA
0	7	365	2	2	group II	BenyeshMelnick	1967	Houston USA
0	8	365	6	2	group II	BenyeshMelnick	1967	Houston USA
0	9	365	3	2	group II	BenyeshMelnick	1967	Houston USA
0	10	365	7	2	group II	BenyeshMelnick	1967	Houston USA
3	4	365	1	2	group II	BenyeshMelnick	1967	Houston USA
3	5	365	2	2	group II	BenyeshMelnick	1967	Houston USA
3	6	365	2	2	group II	BenyeshMelnick	1967	Houston USA
3	8	365	2	2	group II	BenyeshMelnick	1967	Houston USA
3	9	365	4	2	group II	BenyeshMelnick	1967	Houston USA
3	10	365	3	2	group II	BenyeshMelnick	1967	Houston USA
4	4	365	1	2	group II	BenyeshMelnick	1967	Houston USA
4	7	365	3	2	group II	BenyeshMelnick	1967	Houston USA
4	8	365	4	2	group II	BenyeshMelnick	1967	Houston USA
4	9	365	2	2	group II	BenyeshMelnick	1967	Houston USA
4	10	365	2	2	group II	BenyeshMelnick	1967	Houston USA
5	4	365	1	2	group II	BenyeshMelnick	1967	Houston USA
5	6	365	2	2	group II	BenyeshMelnick	1967	Houston USA
5	8	365	1	2	group II	BenyeshMelnick	1967	Houston USA
5	9	365	1	2	group II	BenyeshMelnick	1967	Houston USA
5	10	365	3	2	group II	BenyeshMelnick	1967	Houston USA
6	6	365	1	2	group II	BenyeshMelnick	1967	Houston USA
6	9	365	1	2	group II	BenyeshMelnick	1967	Houston USA
7	8	365	2	2	group II	BenyeshMelnick	1967	Houston USA
7	10	365	3	2	group II	BenyeshMelnick	1967	Houston USA
9	9	365	3	2	group II	BenyeshMelnick	1967	Houston USA
9	10	365	2	2	group II	BenyeshMelnick	1967	Houston USA
10	5	365	1	2	group II	BenyeshMelnick	1967	Houston USA
10	7	365	1	2	group II	BenyeshMelnick	1967	Houston USA
10	10	365	1	2	group II	BenyeshMelnick	1967	Houston USA
0	0	365	3	3	group III	BenyeshMelnick	1967	Houston USA
0	3	365	3	3	group III	BenyeshMelnick	1967	Houston USA
0	4	365	1	3	group III	BenyeshMelnick	1967	Houston USA
0	5	365	2	3	group III	BenyeshMelnick	1967	Houston USA
0	6	365	4	3	group III	BenyeshMelnick	1967	Houston USA
0	7	365	4	3	group III	BenyeshMelnick	1967	Houston USA
0	8	365	2	3	group III	BenyeshMelnick	1967	Houston USA
0	9	365	2	3	group III	BenyeshMelnick	1967	Houston USA
0	10	365	1	3	group III	BenyeshMelnick	1967	Houston USA
3	0	365	2	3	group III	BenyeshMelnick	1967	Houston USA
3	7	365	1	3	group III	BenyeshMelnick	1967	Houston USA
3	8	365	2	3	group III	BenyeshMelnick	1967	Houston USA
3	9	365	1	3	group III	BenyeshMelnick	1967	Houston USA
4	0	365	1	3	group III	BenyeshMelnick	1967	Houston USA
4	4	365	2	3	group III	BenyeshMelnick	1967	Houston USA
4	5	365	1	3	group III	BenyeshMelnick	1967	Houston USA
4	6	365	2	3	group III	BenyeshMelnick	1967	Houston USA
4	7	365	1	3	group III	BenyeshMelnick	1967	Houston USA
4	8	365	1	3	group III	BenyeshMelnick	1967	Houston USA
4	10	365	1	3	group III	BenyeshMelnick	1967	Houston USA
5	0	365	1	3	group III	BenyeshMelnick	1967	Houston USA
5	6	365	1	3	group III	BenyeshMelnick	1967	Houston USA
5	7	365	2	3	group III	BenyeshMelnick	1967	Houston USA
5	10	365	3	3	group III	BenyeshMelnick	1967	Houston USA
6	4	365	1	3	group III	BenyeshMelnick	1967	Houston USA
6	6	365	1	3	group III	BenyeshMelnick	1967	Houston USA
6	7	365	1	3	group III	BenyeshMelnick	1967	Houston USA
0	0	365	20	1	group IV	BenyeshMelnick	1967	Houston USA
0	3	365	1	1	group IV	BenyeshMelnick	1967	Houston USA
0	4	365	6	1	group IV	BenyeshMelnick	1967	Houston USA
0	5	365	2	1	group IV	BenyeshMelnick	1967	Houston USA
0	6	365	4	1	group IV	BenyeshMelnick	1967	Houston USA
0	7	365	1	1	group IV	BenyeshMelnick	1967	Houston USA
0	9	365	1	1	group IV	BenyeshMelnick	1967	Houston USA
0	10	365	1	1	group IV	BenyeshMelnick	1967	Houston USA
3	0	365	3	1	group IV	BenyeshMelnick	1967	Houston USA
3	3	365	3	1	group IV	BenyeshMelnick	1967	Houston USA
3	5	365	1	1	group IV	BenyeshMelnick	1967	Houston USA
3	6	365	1	1	group IV	BenyeshMelnick	1967	Houston USA
3	8	365	1	1	group IV	BenyeshMelnick	1967	Houston USA
3	9	365	1	1	group IV	BenyeshMelnick	1967	Houston USA
3	10	365	1	1	group IV	BenyeshMelnick	1967	Houston USA
4	0	365	4	1	group IV	BenyeshMelnick	1967	Houston USA
4	5	365	1	1	group IV	BenyeshMelnick	1967	Houston USA
4	6	365	3	1	group IV	BenyeshMelnick	1967	Houston USA
4	7	365	1	1	group IV	BenyeshMelnick	1967	Houston USA
4	9	365	2	1	group IV	BenyeshMelnick	1967	Houston USA
4	10	365	3	1	group IV	BenyeshMelnick	1967	Houston USA
5	5	365	4	1	group IV	BenyeshMelnick	1967	Houston USA
5	6	365	1	1	group IV	BenyeshMelnick	1967	Houston USA
5	9	365	1	1	group IV	BenyeshMelnick	1967	Houston USA
5	10	365	3	1	group IV	BenyeshMelnick	1967	Houston USA
6	5	365	2	1	group IV	BenyeshMelnick	1967	Houston USA
6	6	365	1	1	group IV	BenyeshMelnick	1967	Houston USA
6	10	365	4	1	group IV	BenyeshMelnick	1967	Houston USA
7	5	365	1	1	group IV	BenyeshMelnick	1967	Houston USA
7	8	365	1	1	group IV	BenyeshMelnick	1967	Houston USA
8	8	365	2	1	group IV	BenyeshMelnick	1967	Houston USA
8	10	365	1	1	group IV	BenyeshMelnick	1967	Houston USA
9	10	365	1	1	group IV	BenyeshMelnick	1967	Houston USA
10	8	365	1	1	group IV	BenyeshMelnick	1967	Houston USA
10	10	365	4	1	group IV	BenyeshMelnick	1967	Houston USA
0	0	365	4	2	group IV	BenyeshMelnick	1967	Houston USA
0	4	365	4	2	group IV	BenyeshMelnick	1967	Houston USA
0	5	365	3	2	group IV	BenyeshMelnick	1967	Houston USA
0	6	365	2	2	group IV	BenyeshMelnick	1967	Houston USA
0	7	365	3	2	group IV	BenyeshMelnick	1967	Houston USA
0	8	365	5	2	group IV	BenyeshMelnick	1967	Houston USA
0	9	365	3	2	group IV	BenyeshMelnick	1967	Houston USA
0	10	365	6	2	group IV	BenyeshMelnick	1967	Houston USA
3	0	365	1	2	group IV	BenyeshMelnick	1967	Houston USA
3	4	365	1	2	group IV	BenyeshMelnick	1967	Houston USA
3	6	365	1	2	group IV	BenyeshMelnick	1967	Houston USA
3	7	365	1	2	group IV	BenyeshMelnick	1967	Houston USA
3	8	365	1	2	group IV	BenyeshMelnick	1967	Houston USA
3	9	365	2	2	group IV	BenyeshMelnick	1967	Houston USA
3	10	365	3	2	group IV	BenyeshMelnick	1967	Houston USA
4	0	365	1	2	group IV	BenyeshMelnick	1967	Houston USA
4	5	365	1	2	group IV	BenyeshMelnick	1967	Houston USA
4	6	365	1	2	group IV	BenyeshMelnick	1967	Houston USA
4	7	365	1	2	group IV	BenyeshMelnick	1967	Houston USA
4	8	365	3	2	group IV	BenyeshMelnick	1967	Houston USA
4	9	365	1	2	group IV	BenyeshMelnick	1967	Houston USA
4	10	365	3	2	group IV	BenyeshMelnick	1967	Houston USA
5	4	365	3	2	group IV	BenyeshMelnick	1967	Houston USA
5	5	365	1	2	group IV	BenyeshMelnick	1967	Houston USA
5	6	365	1	2	group IV	BenyeshMelnick	1967	Houston USA
5	7	365	3	2	group IV	BenyeshMelnick	1967	Houston USA
5	8	365	1	2	group IV	BenyeshMelnick	1967	Houston USA
5	9	365	3	2	group IV	BenyeshMelnick	1967	Houston USA
5	10	365	4	2	group IV	BenyeshMelnick	1967	Houston USA
6	4	365	1	2	group IV	BenyeshMelnick	1967	Houston USA
6	6	365	1	2	group IV	BenyeshMelnick	1967	Houston USA
6	7	365	1	2	group IV	BenyeshMelnick	1967	Houston USA
6	10	365	3	2	group IV	BenyeshMelnick	1967	Houston USA
7	8	365	1	2	group IV	BenyeshMelnick	1967	Houston USA
7	9	365	1	2	group IV	BenyeshMelnick	1967	Houston USA
7	10	365	1	2	group IV	BenyeshMelnick	1967	Houston USA
8	8	365	1	2	group IV	BenyeshMelnick	1967	Houston USA
8	9	365	1	2	group IV	BenyeshMelnick	1967	Houston USA
8	10	365	3	2	group IV	BenyeshMelnick	1967	Houston USA
9	6	365	1	2	group IV	BenyeshMelnick	1967	Houston USA
9	9	365	1	2	group IV	BenyeshMelnick	1967	Houston USA
9	10	365	1	2	group IV	BenyeshMelnick	1967	Houston USA
10	10	365	6	2	group IV	BenyeshMelnick	1967	Houston USA
0	0	365	14	3	group IV	BenyeshMelnick	1967	Houston USA
0	3	365	5	3	group IV	BenyeshMelnick	1967	Houston USA
0	4	365	6	3	group IV	BenyeshMelnick	1967	Houston USA
0	6	365	5	3	group IV	BenyeshMelnick	1967	Houston USA
0	7	365	1	3	group IV	BenyeshMelnick	1967	Houston USA
0	8	365	3	3	group IV	BenyeshMelnick	1967	Houston USA
0	9	365	2	3	group IV	BenyeshMelnick	1967	Houston USA
0	10	365	6	3	group IV	BenyeshMelnick	1967	Houston USA
3	0	365	2	3	group IV	BenyeshMelnick	1967	Houston USA
3	3	365	1	3	group IV	BenyeshMelnick	1967	Houston USA
3	4	365	1	3	group IV	BenyeshMelnick	1967	Houston USA
3	5	365	2	3	group IV	BenyeshMelnick	1967	Houston USA
3	6	365	2	3	group IV	BenyeshMelnick	1967	Houston USA
3	8	365	2	3	group IV	BenyeshMelnick	1967	Houston USA
3	9	365	1	3	group IV	BenyeshMelnick	1967	Houston USA
3	10	365	1	3	group IV	BenyeshMelnick	1967	Houston USA
4	0	365	1	3	group IV	BenyeshMelnick	1967	Houston USA
4	4	365	2	3	group IV	BenyeshMelnick	1967	Houston USA
4	6	365	1	3	group IV	BenyeshMelnick	1967	Houston USA
4	8	365	1	3	group IV	BenyeshMelnick	1967	Houston USA
4	9	365	1	3	group IV	BenyeshMelnick	1967	Houston USA
4	10	365	1	3	group IV	BenyeshMelnick	1967	Houston USA
5	5	365	1	3	group IV	BenyeshMelnick	1967	Houston USA
5	6	365	1	3	group IV	BenyeshMelnick	1967	Houston USA
5	7	365	1	3	group IV	BenyeshMelnick	1967	Houston USA
5	8	365	1	3	group IV	BenyeshMelnick	1967	Houston USA
5	8	365	1	3	group IV	BenyeshMelnick	1967	Houston USA
5	9	365	1	3	group IV	BenyeshMelnick	1967	Houston USA
5	10	365	2	3	group IV	BenyeshMelnick	1967	Houston USA
6	0	365	2	3	group IV	BenyeshMelnick	1967	Houston USA
6	4	365	1	3	group IV	BenyeshMelnick	1967	Houston USA
6	5	365	1	3	group IV	BenyeshMelnick	1967	Houston USA
6	6	365	4	3	group IV	BenyeshMelnick	1967	Houston USA
6	8	365	1	3	group IV	BenyeshMelnick	1967	Houston USA
6	9	365	1	3	group IV	BenyeshMelnick	1967	Houston USA
6	10	365	1	3	group IV	BenyeshMelnick	1967	Houston USA
7	7	365	2	3	group IV	BenyeshMelnick	1967	Houston USA
7	10	365	1	3	group IV	BenyeshMelnick	1967	Houston USA
8	7	365	1	3	group IV	BenyeshMelnick	1967	Houston USA
8	10	365	1	3	group IV	BenyeshMelnick	1967	Houston USA
9	9	365	1	3	group IV	BenyeshMelnick	1967	Houston USA
9	10	365	1	3	group IV	BenyeshMelnick	1967	Houston USA
10	6	365	1	3	group IV	BenyeshMelnick	1967	Houston USA
10	10	365	1	3	group IV	BenyeshMelnick	1967	Houston USA
1.85887	1.42818	0	1	1	maternal serum and cord blood pairs	Gelfand	1960	Louisiana USA
1.85887	1.42818	0	1	1	maternal serum and cord blood pairs	Gelfand	1960	Louisiana USA
3.88561	6.16059	0	1	1	maternal serum and cord blood pairs	Gelfand	1960	Louisiana USA
3.96872	3.05929	0	1	1	maternal serum and cord blood pairs	Gelfand	1960	Louisiana USA
3.97514	5.14464	0	1	1	maternal serum and cord blood pairs	Gelfand	1960	Louisiana USA
4.01203	4.07618	0	1	1	maternal serum and cord blood pairs	Gelfand	1960	Louisiana USA
4.01203	4.07618	0	1	1	maternal serum and cord blood pairs	Gelfand	1960	Louisiana USA
4.93134	5.17751	0	1	1	maternal serum and cord blood pairs	Gelfand	1960	Louisiana USA
4.96509	7.18486	0	1	1	maternal serum and cord blood pairs	Gelfand	1960	Louisiana USA
5.03195	3.01471	0	1	1	maternal serum and cord blood pairs	Gelfand	1960	Louisiana USA
5.04819	4.08355	0	1	1	maternal serum and cord blood pairs	Gelfand	1960	Louisiana USA
5.04844	4.05749	0	1	1	maternal serum and cord blood pairs	Gelfand	1960	Louisiana USA
5.05461	6.1689	0	1	1	maternal serum and cord blood pairs	Gelfand	1960	Louisiana USA
5.05461	6.1689	0	1	1	maternal serum and cord blood pairs	Gelfand	1960	Louisiana USA
5.05461	6.1689	0	1	1	maternal serum and cord blood pairs	Gelfand	1960	Louisiana USA
6.02782	7.19241	0	1	1	maternal serum and cord blood pairs	Gelfand	1960	Louisiana USA
6.02782	7.19241	0	1	1	maternal serum and cord blood pairs	Gelfand	1960	Louisiana USA
6.03739	6.20196	0	1	1	maternal serum and cord blood pairs	Gelfand	1960	Louisiana USA
6.03739	6.20196	0	1	1	maternal serum and cord blood pairs	Gelfand	1960	Louisiana USA
6.03739	6.20196	0	1	1	maternal serum and cord blood pairs	Gelfand	1960	Louisiana USA
6.04696	5.2115	0	1	1	maternal serum and cord blood pairs	Gelfand	1960	Louisiana USA
6.04696	5.2115	0	1	1	maternal serum and cord blood pairs	Gelfand	1960	Louisiana USA
6.07088	8.23537	0	1	1	maternal serum and cord blood pairs	Gelfand	1960	Louisiana USA
7.10037	6.18345	0	1	1	maternal serum and cord blood pairs	Gelfand	1960	Louisiana USA
7.10754	8.19061	0	1	1	maternal serum and cord blood pairs	Gelfand	1960	Louisiana USA
7.10754	8.19061	0	1	1	maternal serum and cord blood pairs	Gelfand	1960	Louisiana USA
7.10754	8.19061	0	1	1	maternal serum and cord blood pairs	Gelfand	1960	Louisiana USA
7.10754	8.19061	0	1	1	maternal serum and cord blood pairs	Gelfand	1960	Louisiana USA
7.11711	7.20015	0	1	1	maternal serum and cord blood pairs	Gelfand	1960	Louisiana USA
7.11711	7.20015	0	1	1	maternal serum and cord blood pairs	Gelfand	1960	Louisiana USA
7.11711	7.20015	0	1	1	maternal serum and cord blood pairs	Gelfand	1960	Louisiana USA
8.10706	9.24037	0	1	1	maternal serum and cord blood pairs	Gelfand	1960	Louisiana USA
8.10971	6.21669	0	1	1	maternal serum and cord blood pairs	Gelfand	1960	Louisiana USA
8.10971	6.21669	0	1	1	maternal serum and cord blood pairs	Gelfand	1960	Louisiana USA
8.10971	6.21669	0	1	1	maternal serum and cord blood pairs	Gelfand	1960	Louisiana USA
8.12381	10.2571	0	1	1	maternal serum and cord blood pairs	Gelfand	1960	Louisiana USA
8.12381	10.2571	0	1	1	maternal serum and cord blood pairs	Gelfand	1960	Louisiana USA
8.17002	8.22423	0	1	1	maternal serum and cord blood pairs	Gelfand	1960	Louisiana USA
8.17002	8.22423	0	1	1	maternal serum and cord blood pairs	Gelfand	1960	Louisiana USA
8.17002	8.22423	0	1	1	maternal serum and cord blood pairs	Gelfand	1960	Louisiana USA
8.17002	8.22423	0	1	1	maternal serum and cord blood pairs	Gelfand	1960	Louisiana USA
8.17002	8.22423	0	1	1	maternal serum and cord blood pairs	Gelfand	1960	Louisiana USA
8.17002	8.22423	0	1	1	maternal serum and cord blood pairs	Gelfand	1960	Louisiana USA
8.17002	8.22423	0	1	1	maternal serum and cord blood pairs	Gelfand	1960	Louisiana USA
8.17002	8.22423	0	1	1	maternal serum and cord blood pairs	Gelfand	1960	Louisiana USA
8.17002	8.22423	0	1	1	maternal serum and cord blood pairs	Gelfand	1960	Louisiana USA
8.17002	8.22423	0	1	1	maternal serum and cord blood pairs	Gelfand	1960	Louisiana USA
8.17317	5.14842	0	1	1	maternal serum and cord blood pairs	Gelfand	1960	Louisiana USA
8.17959	7.23377	0	1	1	maternal serum and cord blood pairs	Gelfand	1960	Louisiana USA
8.17959	7.23377	0	1	1	maternal serum and cord blood pairs	Gelfand	1960	Louisiana USA
8.17959	7.23377	0	1	1	maternal serum and cord blood pairs	Gelfand	1960	Louisiana USA
8.17959	7.23377	0	1	1	maternal serum and cord blood pairs	Gelfand	1960	Louisiana USA
8.17959	7.23377	0	1	1	maternal serum and cord blood pairs	Gelfand	1960	Louisiana USA
9.10658	10.2901	0	1	1	maternal serum and cord blood pairs	Gelfand	1960	Louisiana USA
9.17911	8.28353	0	1	1	maternal serum and cord blood pairs	Gelfand	1960	Louisiana USA
9.17911	8.28353	0	1	1	maternal serum and cord blood pairs	Gelfand	1960	Louisiana USA
9.18943	7.21489	0	1	1	maternal serum and cord blood pairs	Gelfand	1960	Louisiana USA
9.19586	9.30024	0	1	1	maternal serum and cord blood pairs	Gelfand	1960	Louisiana USA
10.1789	9.30723	0	1	1	maternal serum and cord blood pairs	Gelfand	1960	Louisiana USA
10.1789	9.30723	0	1	1	maternal serum and cord blood pairs	Gelfand	1960	Louisiana USA
10.2153	8.2909	0	1	1	maternal serum and cord blood pairs	Gelfand	1960	Louisiana USA
10.2224	10.2981	0	1	1	maternal serum and cord blood pairs	Gelfand	1960	Louisiana USA
10.2224	10.2981	0	1	1	maternal serum and cord blood pairs	Gelfand	1960	Louisiana USA
10.6025	9.46664	0	1	1	maternal serum and cord blood pairs	Gelfand	1960	Louisiana USA
11.2591	10.2533	0	1	1	maternal serum and cord blood pairs	Gelfand	1960	Louisiana USA
12.2581	11.3552	0	1	1	maternal serum and cord blood pairs	Gelfand	1960	Louisiana USA
1.95433	0.957857	0	1	2	maternal serum and cord blood pairs	Gelfand	1960	Louisiana USA
1.95433	0.957857	0	1	2	maternal serum and cord blood pairs	Gelfand	1960	Louisiana USA
3.13457	6.17685	0	1	2	maternal serum and cord blood pairs	Gelfand	1960	Louisiana USA
4.02341	2.10429	0	1	2	maternal serum and cord blood pairs	Gelfand	1960	Louisiana USA
4.06777	5.07829	0	1	2	maternal serum and cord blood pairs	Gelfand	1960	Louisiana USA
4.11749	6.23654	0	1	2	maternal serum and cord blood pairs	Gelfand	1960	Louisiana USA
4.11749	6.23654	0	1	2	maternal serum and cord blood pairs	Gelfand	1960	Louisiana USA
4.11749	6.23654	0	1	2	maternal serum and cord blood pairs	Gelfand	1960	Louisiana USA
4.12658	3.15766	0	1	2	maternal serum and cord blood pairs	Gelfand	1960	Louisiana USA
4.15936	1.05263	0	1	2	maternal serum and cord blood pairs	Gelfand	1960	Louisiana USA
4.15936	1.05263	0	1	2	maternal serum and cord blood pairs	Gelfand	1960	Louisiana USA
4.15936	1.05263	0	1	2	maternal serum and cord blood pairs	Gelfand	1960	Louisiana USA
4.20333	4.15821	0	1	2	maternal serum and cord blood pairs	Gelfand	1960	Louisiana USA
4.20333	4.15821	0	1	2	maternal serum and cord blood pairs	Gelfand	1960	Louisiana USA
4.20333	4.15821	0	1	2	maternal serum and cord blood pairs	Gelfand	1960	Louisiana USA
4.20333	4.15821	0	1	2	maternal serum and cord blood pairs	Gelfand	1960	Louisiana USA
4.20333	4.15821	0	1	2	maternal serum and cord blood pairs	Gelfand	1960	Louisiana USA
4.20333	4.15821	0	1	2	maternal serum and cord blood pairs	Gelfand	1960	Louisiana USA
4.20333	4.15821	0	1	2	maternal serum and cord blood pairs	Gelfand	1960	Louisiana USA
5.1335	4.08594	0	1	2	maternal serum and cord blood pairs	Gelfand	1960	Louisiana USA
5.1805	6.16522	0	1	2	maternal serum and cord blood pairs	Gelfand	1960	Louisiana USA
6.16054	7.19857	0	1	2	maternal serum and cord blood pairs	Gelfand	1960	Louisiana USA
6.16054	7.19857	0	1	2	maternal serum and cord blood pairs	Gelfand	1960	Louisiana USA
6.16349	6.19859	0	1	2	maternal serum and cord blood pairs	Gelfand	1960	Louisiana USA
6.16349	6.19859	0	1	2	maternal serum and cord blood pairs	Gelfand	1960	Louisiana USA
6.16349	6.19859	0	1	2	maternal serum and cord blood pairs	Gelfand	1960	Louisiana USA
6.16349	6.19859	0	1	2	maternal serum and cord blood pairs	Gelfand	1960	Louisiana USA
6.16349	6.19859	0	1	2	maternal serum and cord blood pairs	Gelfand	1960	Louisiana USA
6.18408	8.22506	0	1	2	maternal serum and cord blood pairs	Gelfand	1960	Louisiana USA
6.24639	5.12024	0	1	2	maternal serum and cord blood pairs	Gelfand	1960	Louisiana USA
7.1997	6.20603	0	1	2	maternal serum and cord blood pairs	Gelfand	1960	Louisiana USA
7.25587	5.18012	0	1	2	maternal serum and cord blood pairs	Gelfand	1960	Louisiana USA
7.25587	5.18012	0	1	2	maternal serum and cord blood pairs	Gelfand	1960	Louisiana USA
7.29976	8.31201	0	1	2	maternal serum and cord blood pairs	Gelfand	1960	Louisiana USA
7.29976	8.31201	0	1	2	maternal serum and cord blood pairs	Gelfand	1960	Louisiana USA
8.28004	9.26642	0	1	2	maternal serum and cord blood pairs	Gelfand	1960	Louisiana USA
8.28004	9.26642	0	1	2	maternal serum and cord blood pairs	Gelfand	1960	Louisiana USA
8.28004	9.26642	0	1	2	maternal serum and cord blood pairs	Gelfand	1960	Louisiana USA
8.2861	7.21383	0	1	2	maternal serum and cord blood pairs	Gelfand	1960	Louisiana USA
8.32992	10.372	0	1	2	maternal serum and cord blood pairs	Gelfand	1960	Louisiana USA
8.33605	8.29313	0	1	2	maternal serum and cord blood pairs	Gelfand	1960	Louisiana USA
8.33605	8.29313	0	1	2	maternal serum and cord blood pairs	Gelfand	1960	Louisiana USA
8.33605	8.29313	0	1	2	maternal serum and cord blood pairs	Gelfand	1960	Louisiana USA
8.33605	8.29313	0	1	2	maternal serum and cord blood pairs	Gelfand	1960	Louisiana USA
9.26319	9.24716	0	1	2	maternal serum and cord blood pairs	Gelfand	1960	Louisiana USA
9.28657	10.3263	0	1	2	maternal serum and cord blood pairs	Gelfand	1960	Louisiana USA
9.28657	10.3263	0	1	2	maternal serum and cord blood pairs	Gelfand	1960	Louisiana USA
9.28657	10.3263	0	1	2	maternal serum and cord blood pairs	Gelfand	1960	Louisiana USA
9.28657	10.3263	0	1	2	maternal serum and cord blood pairs	Gelfand	1960	Louisiana USA
9.34569	8.30038	0	1	2	maternal serum and cord blood pairs	Gelfand	1960	Louisiana USA
9.34569	8.30038	0	1	2	maternal serum and cord blood pairs	Gelfand	1960	Louisiana USA
9.34896	7.19514	0	1	2	maternal serum and cord blood pairs	Gelfand	1960	Louisiana USA
10.4024	10.3606	0	1	2	maternal serum and cord blood pairs	Gelfand	1960	Louisiana USA
10.4024	10.3606	0	1	2	maternal serum and cord blood pairs	Gelfand	1960	Louisiana USA
10.4024	10.3606	0	1	2	maternal serum and cord blood pairs	Gelfand	1960	Louisiana USA
10.4056	9.28167	0	1	2	maternal serum and cord blood pairs	Gelfand	1960	Louisiana USA
10.4228	12.466	0	1	2	maternal serum and cord blood pairs	Gelfand	1960	Louisiana USA
10.4525	11.3873	0	1	2	maternal serum and cord blood pairs	Gelfand	1960	Louisiana USA
11.4385	10.3943	0	1	2	maternal serum and cord blood pairs	Gelfand	1960	Louisiana USA
11.4385	10.3943	0	1	2	maternal serum and cord blood pairs	Gelfand	1960	Louisiana USA
0.859052	1.00399	0	1	3	maternal serum and cord blood pairs	Gelfand	1960	Louisiana USA
0.859052	1.00399	0	1	3	maternal serum and cord blood pairs	Gelfand	1960	Louisiana USA
0.859052	1.00399	0	1	3	maternal serum and cord blood pairs	Gelfand	1960	Louisiana USA
0.859052	1.00399	0	1	3	maternal serum and cord blood pairs	Gelfand	1960	Louisiana USA
0.859052	1.00399	0	1	3	maternal serum and cord blood pairs	Gelfand	1960	Louisiana USA
0.859052	1.00399	0	1	3	maternal serum and cord blood pairs	Gelfand	1960	Louisiana USA
0.859052	1.00399	0	1	3	maternal serum and cord blood pairs	Gelfand	1960	Louisiana USA
0.859052	1.00399	0	1	3	maternal serum and cord blood pairs	Gelfand	1960	Louisiana USA
0.859052	1.00399	0	1	3	maternal serum and cord blood pairs	Gelfand	1960	Louisiana USA
1.25704	1.0331	0	1	3	maternal serum and cord blood pairs	Gelfand	1960	Louisiana USA
1.27498	1.47953	0	1	3	maternal serum and cord blood pairs	Gelfand	1960	Louisiana USA
1.92171	1.0116	0	1	3	maternal serum and cord blood pairs	Gelfand	1960	Louisiana USA
1.94067	1.40553	0	1	3	maternal serum and cord blood pairs	Gelfand	1960	Louisiana USA
1.94067	1.40553	0	1	3	maternal serum and cord blood pairs	Gelfand	1960	Louisiana USA
1.94067	1.40553	0	1	3	maternal serum and cord blood pairs	Gelfand	1960	Louisiana USA
1.94067	1.40553	0	1	3	maternal serum and cord blood pairs	Gelfand	1960	Louisiana USA
1.94067	1.40553	0	1	3	maternal serum and cord blood pairs	Gelfand	1960	Louisiana USA
2.89794	4.11644	0	1	3	maternal serum and cord blood pairs	Gelfand	1960	Louisiana USA
2.93801	2.04275	0	1	3	maternal serum and cord blood pairs	Gelfand	1960	Louisiana USA
2.93801	2.04275	0	1	3	maternal serum and cord blood pairs	Gelfand	1960	Louisiana USA
2.93801	2.04275	0	1	3	maternal serum and cord blood pairs	Gelfand	1960	Louisiana USA
2.93801	2.04275	0	1	3	maternal serum and cord blood pairs	Gelfand	1960	Louisiana USA
2.93801	2.04275	0	1	3	maternal serum and cord blood pairs	Gelfand	1960	Louisiana USA
3.98716	4.12424	0	1	3	maternal serum and cord blood pairs	Gelfand	1960	Louisiana USA
3.98716	4.12424	0	1	3	maternal serum and cord blood pairs	Gelfand	1960	Louisiana USA
3.98716	4.12424	0	1	3	maternal serum and cord blood pairs	Gelfand	1960	Louisiana USA
3.99243	5.22691	0	1	3	maternal serum and cord blood pairs	Gelfand	1960	Louisiana USA
3.99243	5.22691	0	1	3	maternal serum and cord blood pairs	Gelfand	1960	Louisiana USA
3.99921	6.25082	0	1	3	maternal serum and cord blood pairs	Gelfand	1960	Louisiana USA
3.99921	6.25082	0	1	3	maternal serum and cord blood pairs	Gelfand	1960	Louisiana USA
4.02723	2.05054	0	1	3	maternal serum and cord blood pairs	Gelfand	1960	Louisiana USA
4.02723	2.05054	0	1	3	maternal serum and cord blood pairs	Gelfand	1960	Louisiana USA
4.0403	4.12462	0	1	3	maternal serum and cord blood pairs	Gelfand	1960	Louisiana USA
4.97012	4.13128	0	1	3	maternal serum and cord blood pairs	Gelfand	1960	Louisiana USA
5.01748	3.05525	0	1	3	maternal serum and cord blood pairs	Gelfand	1960	Louisiana USA
5.08843	6.25862	0	1	3	maternal serum and cord blood pairs	Gelfand	1960	Louisiana USA
5.12952	4.13242	0	1	3	maternal serum and cord blood pairs	Gelfand	1960	Louisiana USA
5.12952	4.13242	0	1	3	maternal serum and cord blood pairs	Gelfand	1960	Louisiana USA
6.05991	8.23455	0	1	3	maternal serum and cord blood pairs	Gelfand	1960	Louisiana USA
6.08489	4.19177	0	1	3	maternal serum and cord blood pairs	Gelfand	1960	Louisiana USA
6.09846	6.2396	0	1	3	maternal serum and cord blood pairs	Gelfand	1960	Louisiana USA
6.09846	6.2396	0	1	3	maternal serum and cord blood pairs	Gelfand	1960	Louisiana USA
6.09846	6.2396	0	1	3	maternal serum and cord blood pairs	Gelfand	1960	Louisiana USA
6.09846	6.2396	0	1	3	maternal serum and cord blood pairs	Gelfand	1960	Louisiana USA
6.09846	6.2396	0	1	3	maternal serum and cord blood pairs	Gelfand	1960	Louisiana USA
6.09846	6.2396	0	1	3	maternal serum and cord blood pairs	Gelfand	1960	Louisiana USA
6.09846	6.2396	0	1	3	maternal serum and cord blood pairs	Gelfand	1960	Louisiana USA
6.1443	5.24231	0	1	3	maternal serum and cord blood pairs	Gelfand	1960	Louisiana USA
6.1443	5.24231	0	1	3	maternal serum and cord blood pairs	Gelfand	1960	Louisiana USA
7.11426	7.29699	0	1	3	maternal serum and cord blood pairs	Gelfand	1960	Louisiana USA
7.11426	7.29699	0	1	3	maternal serum and cord blood pairs	Gelfand	1960	Louisiana USA
7.11426	7.29699	0	1	3	maternal serum and cord blood pairs	Gelfand	1960	Louisiana USA
7.13455	6.24702	0	1	3	maternal serum and cord blood pairs	Gelfand	1960	Louisiana USA
7.13455	6.24702	0	1	3	maternal serum and cord blood pairs	Gelfand	1960	Louisiana USA
7.13455	6.24702	0	1	3	maternal serum and cord blood pairs	Gelfand	1960	Louisiana USA
8.15035	7.30441	0	1	3	maternal serum and cord blood pairs	Gelfand	1960	Louisiana USA
8.19822	6.20213	0	1	3	maternal serum and cord blood pairs	Gelfand	1960	Louisiana USA
8.19822	6.20213	0	1	3	maternal serum and cord blood pairs	Gelfand	1960	Louisiana USA
8.19822	6.20213	0	1	3	maternal serum and cord blood pairs	Gelfand	1960	Louisiana USA
8.19822	6.20213	0	1	3	maternal serum and cord blood pairs	Gelfand	1960	Louisiana USA
8.19822	6.20213	0	1	3	maternal serum and cord blood pairs	Gelfand	1960	Louisiana USA
9.15987	7.31164	0	1	3	maternal serum and cord blood pairs	Gelfand	1960	Louisiana USA
10.2173	10.3383	0	1	3	maternal serum and cord blood pairs	Gelfand	1960	Louisiana USA
10.2173	10.3383	0	1	3	maternal serum and cord blood pairs	Gelfand	1960	Louisiana USA
11.1674	9.29499	0	1	3	maternal serum and cord blood pairs	Gelfand	1960	Louisiana USA
0.965	3.92381	14000	1	1	OPV1-OPV3-OPV2	Goffe	1961	United Kingdom
0.965	4.51772	14000	1	1	OPV1-OPV3-OPV2	Goffe	1961	United Kingdom
0.965	6.48218	14000	1	1	OPV1-OPV3-OPV2	Goffe	1961	United Kingdom
1.01	1.95957	14000	1	1	OPV1-OPV3-OPV2	Goffe	1961	United Kingdom
1.01	8.58393	14000	1	1	OPV1-OPV3-OPV2	Goffe	1961	United Kingdom
3.53	4.53074	14000	1	1	OPV1-OPV3-OPV2	Goffe	1961	United Kingdom
4.565	3.43954	14000	1	1	OPV1-OPV3-OPV2	Goffe	1961	United Kingdom
5.42	7.00734	14000	1	1	OPV1-OPV3-OPV2	Goffe	1961	United Kingdom
5.51	6.00272	14000	1	1	OPV1-OPV3-OPV2	Goffe	1961	United Kingdom
5.915	6.91848	14000	1	1	OPV1-OPV3-OPV2	Goffe	1961	United Kingdom
5.96	9.06591	14000	1	1	OPV1-OPV3-OPV2	Goffe	1961	United Kingdom
6.095	7.14782	14000	1	1	OPV1-OPV3-OPV2	Goffe	1961	United Kingdom
6.5	8.56612	14000	1	1	OPV1-OPV3-OPV2	Goffe	1961	United Kingdom
6.5	11.0788	14000	1	1	OPV1-OPV3-OPV2	Goffe	1961	United Kingdom
6.545	6.00797	14000	1	1	OPV1-OPV3-OPV2	Goffe	1961	United Kingdom
6.905	7.88289	14000	1	1	OPV1-OPV3-OPV2	Goffe	1961	United Kingdom
6.995	7.06102	14000	1	1	OPV1-OPV3-OPV2	Goffe	1961	United Kingdom
6.995	7.51787	14000	1	1	OPV1-OPV3-OPV2	Goffe	1961	United Kingdom
7.13	8.15815	14000	1	1	OPV1-OPV3-OPV2	Goffe	1961	United Kingdom
7.445	7.56584	14000	1	1	OPV1-OPV3-OPV2	Goffe	1961	United Kingdom
7.535	8.06883	14000	1	1	OPV1-OPV3-OPV2	Goffe	1961	United Kingdom
8.03	9.07642	14000	1	1	OPV1-OPV3-OPV2	Goffe	1961	United Kingdom
8.525	9.58147	14000	1	1	OPV1-OPV3-OPV2	Goffe	1961	United Kingdom
8.525	10.084	14000	1	1	OPV1-OPV3-OPV2	Goffe	1961	United Kingdom
9.425	8.94645	14000	1	1	OPV1-OPV3-OPV2	Goffe	1961	United Kingdom
9.515	9.54081	14000	1	1	OPV1-OPV3-OPV2	Goffe	1961	United Kingdom
9.56	11.0487	14000	1	1	OPV1-OPV3-OPV2	Goffe	1961	United Kingdom
9.65	9.17602	14000	1	1	OPV1-OPV3-OPV2	Goffe	1961	United Kingdom
10.325	10.55	14000	1	1	OPV1-OPV3-OPV2	Goffe	1961	United Kingdom
10.505	10.3682	14000	1	1	OPV1-OPV3-OPV2	Goffe	1961	United Kingdom
10.64	10.78	14000	1	1	OPV1-OPV3-OPV2	Goffe	1961	United Kingdom
10.82	10.9637	14000	1	1	OPV1-OPV3-OPV2	Goffe	1961	United Kingdom
11	11.1473	14000	1	1	OPV1-OPV3-OPV2	Goffe	1961	United Kingdom
0.778894	9.37186	14147	1	2	OPV1-OPV3-OPV2	Goffe	1961	United Kingdom
0.869347	0.824121	14147	1	2	OPV1-OPV3-OPV2	Goffe	1961	United Kingdom
0.869347	9.9598	14147	1	2	OPV1-OPV3-OPV2	Goffe	1961	United Kingdom
0.914573	5.43719	14147	1	2	OPV1-OPV3-OPV2	Goffe	1961	United Kingdom
0.914573	6.52261	14147	1	2	OPV1-OPV3-OPV2	Goffe	1961	United Kingdom
1.05025	1.09548	14147	1	2	OPV1-OPV3-OPV2	Goffe	1961	United Kingdom
1.05025	9.59799	14147	1	2	OPV1-OPV3-OPV2	Goffe	1961	United Kingdom
3.44724	8.01508	14147	1	2	OPV1-OPV3-OPV2	Goffe	1961	United Kingdom
4.9397	6.92965	14147	1	2	OPV1-OPV3-OPV2	Goffe	1961	United Kingdom
5.03015	5.03015	14147	1	2	OPV1-OPV3-OPV2	Goffe	1961	United Kingdom
5.34673	7.83417	14147	1	2	OPV1-OPV3-OPV2	Goffe	1961	United Kingdom
5.52764	8.10553	14147	1	2	OPV1-OPV3-OPV2	Goffe	1961	United Kingdom
6.43216	10.9548	14147	1	2	OPV1-OPV3-OPV2	Goffe	1961	United Kingdom
7.0201	6.88442	14147	1	2	OPV1-OPV3-OPV2	Goffe	1961	United Kingdom
7.0201	9.01005	14147	1	2	OPV1-OPV3-OPV2	Goffe	1961	United Kingdom
7.42714	7.47236	14147	1	2	OPV1-OPV3-OPV2	Goffe	1961	United Kingdom
7.42714	10.4573	14147	1	2	OPV1-OPV3-OPV2	Goffe	1961	United Kingdom
8.01508	8.0603	14147	1	2	OPV1-OPV3-OPV2	Goffe	1961	United Kingdom
8.42211	7.47236	14147	1	2	OPV1-OPV3-OPV2	Goffe	1961	United Kingdom
8.46734	9.9598	14147	1	2	OPV1-OPV3-OPV2	Goffe	1961	United Kingdom
8.51256	8.51256	14147	1	2	OPV1-OPV3-OPV2	Goffe	1961	United Kingdom
8.9196	9.91457	14147	1	2	OPV1-OPV3-OPV2	Goffe	1961	United Kingdom
9.01005	9.01005	14147	1	2	OPV1-OPV3-OPV2	Goffe	1961	United Kingdom
9.41709	9.37186	14147	1	2	OPV1-OPV3-OPV2	Goffe	1961	United Kingdom
9.50754	10.5025	14147	1	2	OPV1-OPV3-OPV2	Goffe	1961	United Kingdom
9.59799	9.64322	14147	1	2	OPV1-OPV3-OPV2	Goffe	1961	United Kingdom
10.005	10.005	14147	1	2	OPV1-OPV3-OPV2	Goffe	1961	United Kingdom
10.6834	10.9548	14147	1	2	OPV1-OPV3-OPV2	Goffe	1961	United Kingdom
10.9095	11.1357	14147	1	2	OPV1-OPV3-OPV2	Goffe	1961	United Kingdom
11	10.4121	14147	1	2	OPV1-OPV3-OPV2	Goffe	1961	United Kingdom
11	10.6834	14147	1	2	OPV1-OPV3-OPV2	Goffe	1961	United Kingdom
11.2261	10.9095	14147	1	2	OPV1-OPV3-OPV2	Goffe	1961	United Kingdom
11.2714	11.1357	14147	1	2	OPV1-OPV3-OPV2	Goffe	1961	United Kingdom
0	3.95455	14119	1	3	OPV1-OPV3-OPV2	Goffe	1961	United Kingdom
0	5	14119	1	3	OPV1-OPV3-OPV2	Goffe	1961	United Kingdom
0	6.31818	14119	1	3	OPV1-OPV3-OPV2	Goffe	1961	United Kingdom
0	6.63636	14119	1	3	OPV1-OPV3-OPV2	Goffe	1961	United Kingdom
4.52	6.95455	14119	1	3	OPV1-OPV3-OPV2	Goffe	1961	United Kingdom
5.015	3.95455	14119	1	3	OPV1-OPV3-OPV2	Goffe	1961	United Kingdom
5.42	8	14119	1	3	OPV1-OPV3-OPV2	Goffe	1961	United Kingdom
5.465	9	14119	1	3	OPV1-OPV3-OPV2	Goffe	1961	United Kingdom
5.915	6.27273	14119	1	3	OPV1-OPV3-OPV2	Goffe	1961	United Kingdom
6.095	6.59091	14119	1	3	OPV1-OPV3-OPV2	Goffe	1961	United Kingdom
6.455	10.4545	14119	1	3	OPV1-OPV3-OPV2	Goffe	1961	United Kingdom
6.995	7	14119	1	3	OPV1-OPV3-OPV2	Goffe	1961	United Kingdom
7.49	8.5	14119	1	3	OPV1-OPV3-OPV2	Goffe	1961	United Kingdom
7.535	7.45455	14119	1	3	OPV1-OPV3-OPV2	Goffe	1961	United Kingdom
8.03	8.45455	14119	1	3	OPV1-OPV3-OPV2	Goffe	1961	United Kingdom
8.03	9.95455	14119	1	3	OPV1-OPV3-OPV2	Goffe	1961	United Kingdom
8.39	9.36364	14119	1	3	OPV1-OPV3-OPV2	Goffe	1961	United Kingdom
8.48	10.4545	14119	1	3	OPV1-OPV3-OPV2	Goffe	1961	United Kingdom
8.57	8.45455	14119	1	3	OPV1-OPV3-OPV2	Goffe	1961	United Kingdom
8.66	9.63636	14119	1	3	OPV1-OPV3-OPV2	Goffe	1961	United Kingdom
8.885	8.86364	14119	1	3	OPV1-OPV3-OPV2	Goffe	1961	United Kingdom
8.93	10.4545	14119	1	3	OPV1-OPV3-OPV2	Goffe	1961	United Kingdom
9.065	10	14119	1	3	OPV1-OPV3-OPV2	Goffe	1961	United Kingdom
9.155	9.09091	14119	1	3	OPV1-OPV3-OPV2	Goffe	1961	United Kingdom
9.965	8.95455	14119	1	3	OPV1-OPV3-OPV2	Goffe	1961	United Kingdom
9.965	10.4545	14119	1	3	OPV1-OPV3-OPV2	Goffe	1961	United Kingdom
10.01	9.95455	14119	1	3	OPV1-OPV3-OPV2	Goffe	1961	United Kingdom
10.415	10.2727	14119	1	3	OPV1-OPV3-OPV2	Goffe	1961	United Kingdom
10.415	11	14119	1	3	OPV1-OPV3-OPV2	Goffe	1961	United Kingdom
10.505	9.95455	14119	1	3	OPV1-OPV3-OPV2	Goffe	1961	United Kingdom
10.55	9.5	14119	1	3	OPV1-OPV3-OPV2	Goffe	1961	United Kingdom
10.685	10.5455	14119	1	3	OPV1-OPV3-OPV2	Goffe	1961	United Kingdom
10.91	10.8636	14119	1	3	OPV1-OPV3-OPV2	Goffe	1961	United Kingdom
10.955	10.4545	14119	1	3	OPV1-OPV3-OPV2	Goffe	1961	United Kingdom
11.135	11.0455	14119	1	3	OPV1-OPV3-OPV2	Goffe	1961	United Kingdom
5	0	4099	1	1	children without intermediate booster	Lepow	1967	Ohio USA
5	4	4099	1	1	children without intermediate booster	Lepow	1967	Ohio USA
6	5	4099	1	1	children without intermediate booster	Lepow	1967	Ohio USA
6	5	4099	1	1	children without intermediate booster	Lepow	1967	Ohio USA
6	6	4099	1	1	children without intermediate booster	Lepow	1967	Ohio USA
6	12	4099	1	1	children without intermediate booster	Lepow	1967	Ohio USA
7	5	4099	1	1	children without intermediate booster	Lepow	1967	Ohio USA
7	5	4099	1	1	children without intermediate booster	Lepow	1967	Ohio USA
7	5	4099	1	1	children without intermediate booster	Lepow	1967	Ohio USA
7	5	4099	1	1	children without intermediate booster	Lepow	1967	Ohio USA
7	6	4099	1	1	children without intermediate booster	Lepow	1967	Ohio USA
7	6	4099	1	1	children without intermediate booster	Lepow	1967	Ohio USA
7	6	4099	1	1	children without intermediate booster	Lepow	1967	Ohio USA
7	6	4099	1	1	children without intermediate booster	Lepow	1967	Ohio USA
7	7	4099	1	1	children without intermediate booster	Lepow	1967	Ohio USA
7	7	4099	1	1	children without intermediate booster	Lepow	1967	Ohio USA
7	7	4099	1	1	children without intermediate booster	Lepow	1967	Ohio USA
7	7	4099	1	1	children without intermediate booster	Lepow	1967	Ohio USA
7	7	4099	1	1	children without intermediate booster	Lepow	1967	Ohio USA
7	7	4099	1	1	children without intermediate booster	Lepow	1967	Ohio USA
7	10	4099	1	1	children without intermediate booster	Lepow	1967	Ohio USA
8	6	4099	1	1	children without intermediate booster	Lepow	1967	Ohio USA
8	6	4099	1	1	children without intermediate booster	Lepow	1967	Ohio USA
8	6	4099	1	1	children without intermediate booster	Lepow	1967	Ohio USA
8	6	4099	1	1	children without intermediate booster	Lepow	1967	Ohio USA
8	7	4099	1	1	children without intermediate booster	Lepow	1967	Ohio USA
8	7	4099	1	1	children without intermediate booster	Lepow	1967	Ohio USA
8	7	4099	1	1	children without intermediate booster	Lepow	1967	Ohio USA
8	7	4099	1	1	children without intermediate booster	Lepow	1967	Ohio USA
8	7	4099	1	1	children without intermediate booster	Lepow	1967	Ohio USA
8	7	4099	1	1	children without intermediate booster	Lepow	1967	Ohio USA
8	7	4099	1	1	children without intermediate booster	Lepow	1967	Ohio USA
8	7	4099	1	1	children without intermediate booster	Lepow	1967	Ohio USA
8	8	4099	1	1	children without intermediate booster	Lepow	1967	Ohio USA
8	8	4099	1	1	children without intermediate booster	Lepow	1967	Ohio USA
8	8	4099	1	1	children without intermediate booster	Lepow	1967	Ohio USA
8	8	4099	1	1	children without intermediate booster	Lepow	1967	Ohio USA
8	8	4099	1	1	children without intermediate booster	Lepow	1967	Ohio USA
8	8	4099	1	1	children without intermediate booster	Lepow	1967	Ohio USA
8	9	4099	1	1	children without intermediate booster	Lepow	1967	Ohio USA
8	10	4099	1	1	children without intermediate booster	Lepow	1967	Ohio USA
8	11	4099	1	1	children without intermediate booster	Lepow	1967	Ohio USA
9	5	4099	1	1	children without intermediate booster	Lepow	1967	Ohio USA
9	5	4099	1	1	children without intermediate booster	Lepow	1967	Ohio USA
9	5	4099	1	1	children without intermediate booster	Lepow	1967	Ohio USA
9	7	4099	1	1	children without intermediate booster	Lepow	1967	Ohio USA
9	7	4099	1	1	children without intermediate booster	Lepow	1967	Ohio USA
9	7	4099	1	1	children without intermediate booster	Lepow	1967	Ohio USA
9	7	4099	1	1	children without intermediate booster	Lepow	1967	Ohio USA
9	7	4099	1	1	children without intermediate booster	Lepow	1967	Ohio USA
9	7	4099	1	1	children without intermediate booster	Lepow	1967	Ohio USA
9	7	4099	1	1	children without intermediate booster	Lepow	1967	Ohio USA
9	7	4099	1	1	children without intermediate booster	Lepow	1967	Ohio USA
9	7	4099	1	1	children without intermediate booster	Lepow	1967	Ohio USA
9	8	4099	1	1	children without intermediate booster	Lepow	1967	Ohio USA
9	8	4099	1	1	children without intermediate booster	Lepow	1967	Ohio USA
9	8	4099	1	1	children without intermediate booster	Lepow	1967	Ohio USA
9	8	4099	1	1	children without intermediate booster	Lepow	1967	Ohio USA
9	8	4099	1	1	children without intermediate booster	Lepow	1967	Ohio USA
9	8	4099	1	1	children without intermediate booster	Lepow	1967	Ohio USA
9	8	4099	1	1	children without intermediate booster	Lepow	1967	Ohio USA
9	8	4099	1	1	children without intermediate booster	Lepow	1967	Ohio USA
9	8	4099	1	1	children without intermediate booster	Lepow	1967	Ohio USA
9	8	4099	1	1	children without intermediate booster	Lepow	1967	Ohio USA
9	9	4099	1	1	children without intermediate booster	Lepow	1967	Ohio USA
9	9	4099	1	1	children without intermediate booster	Lepow	1967	Ohio USA
9	9	4099	1	1	children without intermediate booster	Lepow	1967	Ohio USA
9	9	4099	1	1	children without intermediate booster	Lepow	1967	Ohio USA
9	9	4099	1	1	children without intermediate booster	Lepow	1967	Ohio USA
9	10	4099	1	1	children without intermediate booster	Lepow	1967	Ohio USA
9	10	4099	1	1	children without intermediate booster	Lepow	1967	Ohio USA
9	11	4099	1	1	children without intermediate booster	Lepow	1967	Ohio USA
10	6	4099	1	1	children without intermediate booster	Lepow	1967	Ohio USA
10	6	4099	1	1	children without intermediate booster	Lepow	1967	Ohio USA
10	6	4099	1	1	children without intermediate booster	Lepow	1967	Ohio USA
10	6	4099	1	1	children without intermediate booster	Lepow	1967	Ohio USA
10	6	4099	1	1	children without intermediate booster	Lepow	1967	Ohio USA
10	7	4099	1	1	children without intermediate booster	Lepow	1967	Ohio USA
10	7	4099	1	1	children without intermediate booster	Lepow	1967	Ohio USA
10	7	4099	1	1	children without intermediate booster	Lepow	1967	Ohio USA
10	7	4099	1	1	children without intermediate booster	Lepow	1967	Ohio USA
10	7	4099	1	1	children without intermediate booster	Lepow	1967	Ohio USA
10	7	4099	1	1	children without intermediate booster	Lepow	1967	Ohio USA
10	7	4099	1	1	children without intermediate booster	Lepow	1967	Ohio USA
10	7	4099	1	1	children without intermediate booster	Lepow	1967	Ohio USA
10	8	4099	1	1	children without intermediate booster	Lepow	1967	Ohio USA
10	8	4099	1	1	children without intermediate booster	Lepow	1967	Ohio USA
10	8	4099	1	1	children without intermediate booster	Lepow	1967	Ohio USA
10	8	4099	1	1	children without intermediate booster	Lepow	1967	Ohio USA
10	8	4099	1	1	children without intermediate booster	Lepow	1967	Ohio USA
10	8	4099	1	1	children without intermediate booster	Lepow	1967	Ohio USA
10	9	4099	1	1	children without intermediate booster	Lepow	1967	Ohio USA
10	9	4099	1	1	children without intermediate booster	Lepow	1967	Ohio USA
10	9	4099	1	1	children without intermediate booster	Lepow	1967	Ohio USA
10	9	4099	1	1	children without intermediate booster	Lepow	1967	Ohio USA
10	9	4099	1	1	children without intermediate booster	Lepow	1967	Ohio USA
10	9	4099	1	1	children without intermediate booster	Lepow	1967	Ohio USA
10	9	4099	1	1	children without intermediate booster	Lepow	1967	Ohio USA
10	9	4099	1	1	children without intermediate booster	Lepow	1967	Ohio USA
10	9	4099	1	1	children without intermediate booster	Lepow	1967	Ohio USA
10	9	4099	1	1	children without intermediate booster	Lepow	1967	Ohio USA
10	9	4099	1	1	children without intermediate booster	Lepow	1967	Ohio USA
10	9	4099	1	1	children without intermediate booster	Lepow	1967	Ohio USA
10	9	4099	1	1	children without intermediate booster	Lepow	1967	Ohio USA
10	10	4099	1	1	children without intermediate booster	Lepow	1967	Ohio USA
10	10	4099	1	1	children without intermediate booster	Lepow	1967	Ohio USA
10	10	4099	1	1	children without intermediate booster	Lepow	1967	Ohio USA
10	11	4099	1	1	children without intermediate booster	Lepow	1967	Ohio USA
11	6	4099	1	1	children without intermediate booster	Lepow	1967	Ohio USA
11	8	4099	1	1	children without intermediate booster	Lepow	1967	Ohio USA
11	8	4099	1	1	children without intermediate booster	Lepow	1967	Ohio USA
11	8	4099	1	1	children without intermediate booster	Lepow	1967	Ohio USA
11	8	4099	1	1	children without intermediate booster	Lepow	1967	Ohio USA
11	9	4099	1	1	children without intermediate booster	Lepow	1967	Ohio USA
11	9	4099	1	1	children without intermediate booster	Lepow	1967	Ohio USA
11	9	4099	1	1	children without intermediate booster	Lepow	1967	Ohio USA
11	9	4099	1	1	children without intermediate booster	Lepow	1967	Ohio USA
11	9	4099	1	1	children without intermediate booster	Lepow	1967	Ohio USA
11	9	4099	1	1	children without intermediate booster	Lepow	1967	Ohio USA
11	9	4099	1	1	children without intermediate booster	Lepow	1967	Ohio USA
11	10	4099	1	1	children without intermediate booster	Lepow	1967	Ohio USA
11	11	4099	1	1	children without intermediate booster	Lepow	1967	Ohio USA
11	12	4099	1	1	children without intermediate booster	Lepow	1967	Ohio USA
12	1	4099	1	1	children without intermediate booster	Lepow	1967	Ohio USA
12	8	4099	1	1	children without intermediate booster	Lepow	1967	Ohio USA
12	10	4099	1	1	children without intermediate booster	Lepow	1967	Ohio USA
12	10	4099	1	1	children without intermediate booster	Lepow	1967	Ohio USA
5	4	4099	1	2	children without intermediate booster	Lepow	1967	Ohio USA
5	9	4099	1	2	children without intermediate booster	Lepow	1967	Ohio USA
6	4	4099	1	2	children without intermediate booster	Lepow	1967	Ohio USA
6	4	4099	1	2	children without intermediate booster	Lepow	1967	Ohio USA
6	5	4099	1	2	children without intermediate booster	Lepow	1967	Ohio USA
6	6	4099	1	2	children without intermediate booster	Lepow	1967	Ohio USA
7	4	4099	1	2	children without intermediate booster	Lepow	1967	Ohio USA
7	5	4099	1	2	children without intermediate booster	Lepow	1967	Ohio USA
7	5	4099	1	2	children without intermediate booster	Lepow	1967	Ohio USA
7	5	4099	1	2	children without intermediate booster	Lepow	1967	Ohio USA
7	5	4099	1	2	children without intermediate booster	Lepow	1967	Ohio USA
7	5	4099	1	2	children without intermediate booster	Lepow	1967	Ohio USA
7	7	4099	1	2	children without intermediate booster	Lepow	1967	Ohio USA
7	7	4099	1	2	children without intermediate booster	Lepow	1967	Ohio USA
7	8	4099	1	2	children without intermediate booster	Lepow	1967	Ohio USA
8	4	4099	1	2	children without intermediate booster	Lepow	1967	Ohio USA
8	4	4099	1	2	children without intermediate booster	Lepow	1967	Ohio USA
8	4	4099	1	2	children without intermediate booster	Lepow	1967	Ohio USA
8	5	4099	1	2	children without intermediate booster	Lepow	1967	Ohio USA
8	5	4099	1	2	children without intermediate booster	Lepow	1967	Ohio USA
8	5	4099	1	2	children without intermediate booster	Lepow	1967	Ohio USA
8	5	4099	1	2	children without intermediate booster	Lepow	1967	Ohio USA
8	7	4099	1	2	children without intermediate booster	Lepow	1967	Ohio USA
8	7	4099	1	2	children without intermediate booster	Lepow	1967	Ohio USA
8	7	4099	1	2	children without intermediate booster	Lepow	1967	Ohio USA
8	7	4099	1	2	children without intermediate booster	Lepow	1967	Ohio USA
8	7	4099	1	2	children without intermediate booster	Lepow	1967	Ohio USA
8	7	4099	1	2	children without intermediate booster	Lepow	1967	Ohio USA
8	8	4099	1	2	children without intermediate booster	Lepow	1967	Ohio USA
8	8	4099	1	2	children without intermediate booster	Lepow	1967	Ohio USA
8	8	4099	1	2	children without intermediate booster	Lepow	1967	Ohio USA
9	5	4099	1	2	children without intermediate booster	Lepow	1967	Ohio USA
9	5	4099	1	2	children without intermediate booster	Lepow	1967	Ohio USA
9	6	4099	1	2	children without intermediate booster	Lepow	1967	Ohio USA
9	6	4099	1	2	children without intermediate booster	Lepow	1967	Ohio USA
9	6	4099	1	2	children without intermediate booster	Lepow	1967	Ohio USA
9	6	4099	1	2	children without intermediate booster	Lepow	1967	Ohio USA
9	6	4099	1	2	children without intermediate booster	Lepow	1967	Ohio USA
9	6	4099	1	2	children without intermediate booster	Lepow	1967	Ohio USA
9	6	4099	1	2	children without intermediate booster	Lepow	1967	Ohio USA
9	6	4099	1	2	children without intermediate booster	Lepow	1967	Ohio USA
9	6	4099	1	2	children without intermediate booster	Lepow	1967	Ohio USA
9	6	4099	1	2	children without intermediate booster	Lepow	1967	Ohio USA
9	7	4099	1	2	children without intermediate booster	Lepow	1967	Ohio USA
9	7	4099	1	2	children without intermediate booster	Lepow	1967	Ohio USA
9	7	4099	1	2	children without intermediate booster	Lepow	1967	Ohio USA
9	7	4099	1	2	children without intermediate booster	Lepow	1967	Ohio USA
9	7	4099	1	2	children without intermediate booster	Lepow	1967	Ohio USA
9	7	4099	1	2	children without intermediate booster	Lepow	1967	Ohio USA
9	8	4099	1	2	children without intermediate booster	Lepow	1967	Ohio USA
9	8	4099	1	2	children without intermediate booster	Lepow	1967	Ohio USA
9	8	4099	1	2	children without intermediate booster	Lepow	1967	Ohio USA
9	8	4099	1	2	children without intermediate booster	Lepow	1967	Ohio USA
9	8	4099	1	2	children without intermediate booster	Lepow	1967	Ohio USA
9	8	4099	1	2	children without intermediate booster	Lepow	1967	Ohio USA
9	8	4099	1	2	children without intermediate booster	Lepow	1967	Ohio USA
9	8	4099	1	2	children without intermediate booster	Lepow	1967	Ohio USA
10	5	4099	1	2	children without intermediate booster	Lepow	1967	Ohio USA
10	5	4099	1	2	children without intermediate booster	Lepow	1967	Ohio USA
10	5	4099	1	2	children without intermediate booster	Lepow	1967	Ohio USA
10	5	4099	1	2	children without intermediate booster	Lepow	1967	Ohio USA
10	5	4099	1	2	children without intermediate booster	Lepow	1967	Ohio USA
10	6	4099	1	2	children without intermediate booster	Lepow	1967	Ohio USA
10	6	4099	1	2	children without intermediate booster	Lepow	1967	Ohio USA
10	6	4099	1	2	children without intermediate booster	Lepow	1967	Ohio USA
10	6	4099	1	2	children without intermediate booster	Lepow	1967	Ohio USA
10	6	4099	1	2	children without intermediate booster	Lepow	1967	Ohio USA
10	6	4099	1	2	children without intermediate booster	Lepow	1967	Ohio USA
10	6	4099	1	2	children without intermediate booster	Lepow	1967	Ohio USA
10	7	4099	1	2	children without intermediate booster	Lepow	1967	Ohio USA
10	7	4099	1	2	children without intermediate booster	Lepow	1967	Ohio USA
10	7	4099	1	2	children without intermediate booster	Lepow	1967	Ohio USA
10	7	4099	1	2	children without intermediate booster	Lepow	1967	Ohio USA
10	7	4099	1	2	children without intermediate booster	Lepow	1967	Ohio USA
10	7	4099	1	2	children without intermediate booster	Lepow	1967	Ohio USA
10	7	4099	1	2	children without intermediate booster	Lepow	1967	Ohio USA
10	7	4099	1	2	children without intermediate booster	Lepow	1967	Ohio USA
10	8	4099	1	2	children without intermediate booster	Lepow	1967	Ohio USA
10	8	4099	1	2	children without intermediate booster	Lepow	1967	Ohio USA
10	8	4099	1	2	children without intermediate booster	Lepow	1967	Ohio USA
10	8	4099	1	2	children without intermediate booster	Lepow	1967	Ohio USA
10	8	4099	1	2	children without intermediate booster	Lepow	1967	Ohio USA
10	8	4099	1	2	children without intermediate booster	Lepow	1967	Ohio USA
10	8	4099	1	2	children without intermediate booster	Lepow	1967	Ohio USA
10	9	4099	1	2	children without intermediate booster	Lepow	1967	Ohio USA
10	9	4099	1	2	children without intermediate booster	Lepow	1967	Ohio USA
10	9	4099	1	2	children without intermediate booster	Lepow	1967	Ohio USA
10	9	4099	1	2	children without intermediate booster	Lepow	1967	Ohio USA
10	9	4099	1	2	children without intermediate booster	Lepow	1967	Ohio USA
10	9	4099	1	2	children without intermediate booster	Lepow	1967	Ohio USA
10	9	4099	1	2	children without intermediate booster	Lepow	1967	Ohio USA
10	10	4099	1	2	children without intermediate booster	Lepow	1967	Ohio USA
10	10	4099	1	2	children without intermediate booster	Lepow	1967	Ohio USA
10	10	4099	1	2	children without intermediate booster	Lepow	1967	Ohio USA
10	10	4099	1	2	children without intermediate booster	Lepow	1967	Ohio USA
10	10	4099	1	2	children without intermediate booster	Lepow	1967	Ohio USA
11	6	4099	1	2	children without intermediate booster	Lepow	1967	Ohio USA
11	6	4099	1	2	children without intermediate booster	Lepow	1967	Ohio USA
11	6	4099	1	2	children without intermediate booster	Lepow	1967	Ohio USA
11	7	4099	1	2	children without intermediate booster	Lepow	1967	Ohio USA
11	7	4099	1	2	children without intermediate booster	Lepow	1967	Ohio USA
11	7	4099	1	2	children without intermediate booster	Lepow	1967	Ohio USA
11	7	4099	1	2	children without intermediate booster	Lepow	1967	Ohio USA
11	7	4099	1	2	children without intermediate booster	Lepow	1967	Ohio USA
11	7	4099	1	2	children without intermediate booster	Lepow	1967	Ohio USA
11	7	4099	1	2	children without intermediate booster	Lepow	1967	Ohio USA
11	8	4099	1	2	children without intermediate booster	Lepow	1967	Ohio USA
11	8	4099	1	2	children without intermediate booster	Lepow	1967	Ohio USA
11	8	4099	1	2	children without intermediate booster	Lepow	1967	Ohio USA
11	8	4099	1	2	children without intermediate booster	Lepow	1967	Ohio USA
11	9	4099	1	2	children without intermediate booster	Lepow	1967	Ohio USA
11	9	4099	1	2	children without intermediate booster	Lepow	1967	Ohio USA
11	9	4099	1	2	children without intermediate booster	Lepow	1967	Ohio USA
11	10	4099	1	2	children without intermediate booster	Lepow	1967	Ohio USA
11	10	4099	1	2	children without intermediate booster	Lepow	1967	Ohio USA
11	11	4099	1	2	children without intermediate booster	Lepow	1967	Ohio USA
11	12	4099	1	2	children without intermediate booster	Lepow	1967	Ohio USA
12	6	4099	1	2	children without intermediate booster	Lepow	1967	Ohio USA
12	7	4099	1	2	children without intermediate booster	Lepow	1967	Ohio USA
12	8	4099	1	2	children without intermediate booster	Lepow	1967	Ohio USA
12	8	4099	1	2	children without intermediate booster	Lepow	1967	Ohio USA
12	8	4099	1	2	children without intermediate booster	Lepow	1967	Ohio USA
12	9	4099	1	2	children without intermediate booster	Lepow	1967	Ohio USA
12	9	4099	1	2	children without intermediate booster	Lepow	1967	Ohio USA
12	9	4099	1	2	children without intermediate booster	Lepow	1967	Ohio USA
12	10	4099	1	2	children without intermediate booster	Lepow	1967	Ohio USA
12	10	4099	1	2	children without intermediate booster	Lepow	1967	Ohio USA
12	11	4099	1	2	children without intermediate booster	Lepow	1967	Ohio USA
12	11	4099	1	2	children without intermediate booster	Lepow	1967	Ohio USA
12	11	4099	1	2	children without intermediate booster	Lepow	1967	Ohio USA
12	12	4099	1	2	children without intermediate booster	Lepow	1967	Ohio USA
12	12	4099	1	2	children without intermediate booster	Lepow	1967	Ohio USA
12	12	4099	1	2	children without intermediate booster	Lepow	1967	Ohio USA
0	5	4099	1	3	children without intermediate booster	Lepow	1967	Ohio USA
4	0	4099	1	3	children without intermediate booster	Lepow	1967	Ohio USA
4	0	4099	1	3	children without intermediate booster	Lepow	1967	Ohio USA
4	0	4099	1	3	children without intermediate booster	Lepow	1967	Ohio USA
4	3	4099	1	3	children without intermediate booster	Lepow	1967	Ohio USA
4	3	4099	1	3	children without intermediate booster	Lepow	1967	Ohio USA
5	0	4099	1	3	children without intermediate booster	Lepow	1967	Ohio USA
5	3	4099	1	3	children without intermediate booster	Lepow	1967	Ohio USA
5	3	4099	1	3	children without intermediate booster	Lepow	1967	Ohio USA
5	3	4099	1	3	children without intermediate booster	Lepow	1967	Ohio USA
5	3	4099	1	3	children without intermediate booster	Lepow	1967	Ohio USA
5	3	4099	1	3	children without intermediate booster	Lepow	1967	Ohio USA
5	4	4099	1	3	children without intermediate booster	Lepow	1967	Ohio USA
5	4	4099	1	3	children without intermediate booster	Lepow	1967	Ohio USA
5	4	4099	1	3	children without intermediate booster	Lepow	1967	Ohio USA
5	5	4099	1	3	children without intermediate booster	Lepow	1967	Ohio USA
6	0	4099	1	3	children without intermediate booster	Lepow	1967	Ohio USA
6	3	4099	1	3	children without intermediate booster	Lepow	1967	Ohio USA
6	3	4099	1	3	children without intermediate booster	Lepow	1967	Ohio USA
6	3	4099	1	3	children without intermediate booster	Lepow	1967	Ohio USA
6	3	4099	1	3	children without intermediate booster	Lepow	1967	Ohio USA
6	3	4099	1	3	children without intermediate booster	Lepow	1967	Ohio USA
6	3	4099	1	3	children without intermediate booster	Lepow	1967	Ohio USA
6	3	4099	1	3	children without intermediate booster	Lepow	1967	Ohio USA
6	4	4099	1	3	children without intermediate booster	Lepow	1967	Ohio USA
6	4	4099	1	3	children without intermediate booster	Lepow	1967	Ohio USA
6	4	4099	1	3	children without intermediate booster	Lepow	1967	Ohio USA
6	4	4099	1	3	children without intermediate booster	Lepow	1967	Ohio USA
6	4	4099	1	3	children without intermediate booster	Lepow	1967	Ohio USA
6	4	4099	1	3	children without intermediate booster	Lepow	1967	Ohio USA
6	4	4099	1	3	children without intermediate booster	Lepow	1967	Ohio USA
6	4	4099	1	3	children without intermediate booster	Lepow	1967	Ohio USA
6	4	4099	1	3	children without intermediate booster	Lepow	1967	Ohio USA
6	4	4099	1	3	children without intermediate booster	Lepow	1967	Ohio USA
6	4	4099	1	3	children without intermediate booster	Lepow	1967	Ohio USA
6	5	4099	1	3	children without intermediate booster	Lepow	1967	Ohio USA
6	5	4099	1	3	children without intermediate booster	Lepow	1967	Ohio USA
6	5	4099	1	3	children without intermediate booster	Lepow	1967	Ohio USA
6	6	4099	1	3	children without intermediate booster	Lepow	1967	Ohio USA
6	6	4099	1	3	children without intermediate booster	Lepow	1967	Ohio USA
6	8	4099	1	3	children without intermediate booster	Lepow	1967	Ohio USA
7	0	4099	1	3	children without intermediate booster	Lepow	1967	Ohio USA
7	3	4099	1	3	children without intermediate booster	Lepow	1967	Ohio USA
7	3	4099	1	3	children without intermediate booster	Lepow	1967	Ohio USA
7	3	4099	1	3	children without intermediate booster	Lepow	1967	Ohio USA
7	4	4099	1	3	children without intermediate booster	Lepow	1967	Ohio USA
7	4	4099	1	3	children without intermediate booster	Lepow	1967	Ohio USA
7	4	4099	1	3	children without intermediate booster	Lepow	1967	Ohio USA
7	4	4099	1	3	children without intermediate booster	Lepow	1967	Ohio USA
7	5	4099	1	3	children without intermediate booster	Lepow	1967	Ohio USA
7	5	4099	1	3	children without intermediate booster	Lepow	1967	Ohio USA
7	5	4099	1	3	children without intermediate booster	Lepow	1967	Ohio USA
7	5	4099	1	3	children without intermediate booster	Lepow	1967	Ohio USA
7	5	4099	1	3	children without intermediate booster	Lepow	1967	Ohio USA
7	5	4099	1	3	children without intermediate booster	Lepow	1967	Ohio USA
7	5	4099	1	3	children without intermediate booster	Lepow	1967	Ohio USA
7	6	4099	1	3	children without intermediate booster	Lepow	1967	Ohio USA
7	6	4099	1	3	children without intermediate booster	Lepow	1967	Ohio USA
7	6	4099	1	3	children without intermediate booster	Lepow	1967	Ohio USA
7	6	4099	1	3	children without intermediate booster	Lepow	1967	Ohio USA
7	7	4099	1	3	children without intermediate booster	Lepow	1967	Ohio USA
7	8	4099	1	3	children without intermediate booster	Lepow	1967	Ohio USA
7	9	4099	1	3	children without intermediate booster	Lepow	1967	Ohio USA
7	9	4099	1	3	children without intermediate booster	Lepow	1967	Ohio USA
7	10	4099	1	3	children without intermediate booster	Lepow	1967	Ohio USA
8	4	4099	1	3	children without intermediate booster	Lepow	1967	Ohio USA
8	4	4099	1	3	children without intermediate booster	Lepow	1967	Ohio USA
8	5	4099	1	3	children without intermediate booster	Lepow	1967	Ohio USA
8	5	4099	1	3	children without intermediate booster	Lepow	1967	Ohio USA
8	5	4099	1	3	children without intermediate booster	Lepow	1967	Ohio USA
8	5	4099	1	3	children without intermediate booster	Lepow	1967	Ohio USA
8	5	4099	1	3	children without intermediate booster	Lepow	1967	Ohio USA
8	5	4099	1	3	children without intermediate booster	Lepow	1967	Ohio USA
8	5	4099	1	3	children without intermediate booster	Lepow	1967	Ohio USA
8	6	4099	1	3	children without intermediate booster	Lepow	1967	Ohio USA
8	6	4099	1	3	children without intermediate booster	Lepow	1967	Ohio USA
8	6	4099	1	3	children without intermediate booster	Lepow	1967	Ohio USA
8	6	4099	1	3	children without intermediate booster	Lepow	1967	Ohio USA
8	7	4099	1	3	children without intermediate booster	Lepow	1967	Ohio USA
8	8	4099	1	3	children without intermediate booster	Lepow	1967	Ohio USA
9	4	4099	1	3	children without intermediate booster	Lepow	1967	Ohio USA
9	4	4099	1	3	children without intermediate booster	Lepow	1967	Ohio USA
9	4	4099	1	3	children without intermediate booster	Lepow	1967	Ohio USA
9	4	4099	1	3	children without intermediate booster	Lepow	1967	Ohio USA
9	5	4099	1	3	children without intermediate booster	Lepow	1967	Ohio USA
9	5	4099	1	3	children without intermediate booster	Lepow	1967	Ohio USA
9	5	4099	1	3	children without intermediate booster	Lepow	1967	Ohio USA
9	5	4099	1	3	children without intermediate booster	Lepow	1967	Ohio USA
9	5	4099	1	3	children without intermediate booster	Lepow	1967	Ohio USA
9	5	4099	1	3	children without intermediate booster	Lepow	1967	Ohio USA
9	6	4099	1	3	children without intermediate booster	Lepow	1967	Ohio USA
9	6	4099	1	3	children without intermediate booster	Lepow	1967	Ohio USA
9	6	4099	1	3	children without intermediate booster	Lepow	1967	Ohio USA
9	6	4099	1	3	children without intermediate booster	Lepow	1967	Ohio USA
9	6	4099	1	3	children without intermediate booster	Lepow	1967	Ohio USA
9	7	4099	1	3	children without intermediate booster	Lepow	1967	Ohio USA
9	7	4099	1	3	children without intermediate booster	Lepow	1967	Ohio USA
9	7	4099	1	3	children without intermediate booster	Lepow	1967	Ohio USA
9	7	4099	1	3	children without intermediate booster	Lepow	1967	Ohio USA
9	7	4099	1	3	children without intermediate booster	Lepow	1967	Ohio USA
9	8	4099	1	3	children without intermediate booster	Lepow	1967	Ohio USA
9	8	4099	1	3	children without intermediate booster	Lepow	1967	Ohio USA
9	8	4099	1	3	children without intermediate booster	Lepow	1967	Ohio USA
9	8	4099	1	3	children without intermediate booster	Lepow	1967	Ohio USA
10	5	4099	1	3	children without intermediate booster	Lepow	1967	Ohio USA
10	5	4099	1	3	children without intermediate booster	Lepow	1967	Ohio USA
10	5	4099	1	3	children without intermediate booster	Lepow	1967	Ohio USA
10	6	4099	1	3	children without intermediate booster	Lepow	1967	Ohio USA
10	6	4099	1	3	children without intermediate booster	Lepow	1967	Ohio USA
10	6	4099	1	3	children without intermediate booster	Lepow	1967	Ohio USA
10	6	4099	1	3	children without intermediate booster	Lepow	1967	Ohio USA
10	7	4099	1	3	children without intermediate booster	Lepow	1967	Ohio USA
10	7	4099	1	3	children without intermediate booster	Lepow	1967	Ohio USA
10	8	4099	1	3	children without intermediate booster	Lepow	1967	Ohio USA
10	8	4099	1	3	children without intermediate booster	Lepow	1967	Ohio USA
10	8	4099	1	3	children without intermediate booster	Lepow	1967	Ohio USA
10	8	4099	1	3	children without intermediate booster	Lepow	1967	Ohio USA
10	9	4099	1	3	children without intermediate booster	Lepow	1967	Ohio USA
10	9	4099	1	3	children without intermediate booster	Lepow	1967	Ohio USA
10	11	4099	1	3	children without intermediate booster	Lepow	1967	Ohio USA
11	7	4099	1	3	children without intermediate booster	Lepow	1967	Ohio USA
11	7	4099	1	3	children without intermediate booster	Lepow	1967	Ohio USA
11	7	4099	1	3	children without intermediate booster	Lepow	1967	Ohio USA
11	8	4099	1	3	children without intermediate booster	Lepow	1967	Ohio USA
11	8	4099	1	3	children without intermediate booster	Lepow	1967	Ohio USA
11	8	4099	1	3	children without intermediate booster	Lepow	1967	Ohio USA
11	9	4099	1	3	children without intermediate booster	Lepow	1967	Ohio USA
11	9	4099	1	3	children without intermediate booster	Lepow	1967	Ohio USA
11	9	4099	1	3	children without intermediate booster	Lepow	1967	Ohio USA
11	10	4099	1	3	children without intermediate booster	Lepow	1967	Ohio USA
12	8	4099	1	3	children without intermediate booster	Lepow	1967	Ohio USA
12	10	4099	1	3	children without intermediate booster	Lepow	1967	Ohio USA
12	11	4099	1	3	children without intermediate booster	Lepow	1967	Ohio USA
1.6	6.65	6120	1	1	OPV total	Smith	1976	UK
1.63	1.61	6120	1	1	OPV total	Smith	1976	UK
1.63	7.61	6120	1	1	OPV total	Smith	1976	UK
1.66	3.67	6120	1	1	OPV total	Smith	1976	UK
1.66	7.78	6120	1	1	OPV total	Smith	1976	UK
1.66	9.95	6120	1	1	OPV total	Smith	1976	UK
1.69	9.72	6120	1	1	OPV total	Smith	1976	UK
1.69	11.63	6120	1	1	OPV total	Smith	1976	UK
1.75	7.66	6120	1	1	OPV total	Smith	1976	UK
1.75	8.65	6120	1	1	OPV total	Smith	1976	UK
1.75	9.72	6120	1	1	OPV total	Smith	1976	UK
1.75	9.81	6120	1	1	OPV total	Smith	1976	UK
1.81	9.95	6120	1	1	OPV total	Smith	1976	UK
1.87	9.81	6120	1	1	OPV total	Smith	1976	UK
1.9	9.72	6120	1	1	OPV total	Smith	1976	UK
1.9	9.89	6120	1	1	OPV total	Smith	1976	UK
2.6	9.6	6120	1	1	OPV total	Smith	1976	UK
2.66	6.62	6120	1	1	OPV total	Smith	1976	UK
2.66	10.59	6120	1	1	OPV total	Smith	1976	UK
2.66	15.6	6120	1	1	OPV total	Smith	1976	UK
2.69	11.66	6120	1	1	OPV total	Smith	1976	UK
2.72	12.7	6120	1	1	OPV total	Smith	1976	UK
3.65	3.61	6120	1	1	OPV total	Smith	1976	UK
3.65	5.67	6120	1	1	OPV total	Smith	1976	UK
3.65	7.66	6120	1	1	OPV total	Smith	1976	UK
3.65	9.63	6120	1	1	OPV total	Smith	1976	UK
3.65	10.73	6120	1	1	OPV total	Smith	1976	UK
3.71	8.65	6120	1	1	OPV total	Smith	1976	UK
3.71	10.7	6120	1	1	OPV total	Smith	1976	UK
3.74	11.66	6120	1	1	OPV total	Smith	1976	UK
3.74	12.64	6120	1	1	OPV total	Smith	1976	UK
3.74	13.66	6120	1	1	OPV total	Smith	1976	UK
3.74	15.62	6120	1	1	OPV total	Smith	1976	UK
3.77	7.66	6120	1	1	OPV total	Smith	1976	UK
3.8	11.66	6120	1	1	OPV total	Smith	1976	UK
3.83	10.67	6120	1	1	OPV total	Smith	1976	UK
3.83	10.67	6120	1	1	OPV total	Smith	1976	UK
3.86	12.67	6120	1	1	OPV total	Smith	1976	UK
3.86	12.67	6120	1	1	OPV total	Smith	1976	UK
4.65	9.55	6120	1	1	OPV total	Smith	1976	UK
4.65	11.63	6120	1	1	OPV total	Smith	1976	UK
4.68	7.63	6120	1	1	OPV total	Smith	1976	UK
4.68	14.61	6120	1	1	OPV total	Smith	1976	UK
4.68	16.61	6120	1	1	OPV total	Smith	1976	UK
4.77	14.61	6120	1	1	OPV total	Smith	1976	UK
5.58	7.81	6120	1	1	OPV total	Smith	1976	UK
5.64	7.72	6120	1	1	OPV total	Smith	1976	UK
5.64	7.72	6120	1	1	OPV total	Smith	1976	UK
5.64	15.57	6120	1	1	OPV total	Smith	1976	UK
5.67	10.62	6120	1	1	OPV total	Smith	1976	UK
5.67	12.61	6120	1	1	OPV total	Smith	1976	UK
5.7	5.58	6120	1	1	OPV total	Smith	1976	UK
5.7	7.72	6120	1	1	OPV total	Smith	1976	UK
5.7	7.72	6120	1	1	OPV total	Smith	1976	UK
5.7	11.57	6120	1	1	OPV total	Smith	1976	UK
5.7	11.75	6120	1	1	OPV total	Smith	1976	UK
5.7	13.69	6120	1	1	OPV total	Smith	1976	UK
5.7	13.74	6120	1	1	OPV total	Smith	1976	UK
5.79	11.69	6120	1	1	OPV total	Smith	1976	UK
5.82	13.69	6120	1	1	OPV total	Smith	1976	UK
5.85	12.61	6120	1	1	OPV total	Smith	1976	UK
6.61	11.63	6120	1	1	OPV total	Smith	1976	UK
6.64	7.66	6120	1	1	OPV total	Smith	1976	UK
6.64	8.56	6120	1	1	OPV total	Smith	1976	UK
6.7	10.62	6120	1	1	OPV total	Smith	1976	UK
6.7	13.57	6120	1	1	OPV total	Smith	1976	UK
6.7	14.55	6120	1	1	OPV total	Smith	1976	UK
6.73	9.63	6120	1	1	OPV total	Smith	1976	UK
6.76	11.63	6120	1	1	OPV total	Smith	1976	UK
7.66	11.8	6120	1	1	OPV total	Smith	1976	UK
7.69	7.72	6120	1	1	OPV total	Smith	1976	UK
7.69	8.62	6120	1	1	OPV total	Smith	1976	UK
7.69	8.73	6120	1	1	OPV total	Smith	1976	UK
7.69	11.69	6120	1	1	OPV total	Smith	1976	UK
7.69	13.54	6120	1	1	OPV total	Smith	1976	UK
7.72	9.66	6120	1	1	OPV total	Smith	1976	UK
7.72	14.64	6120	1	1	OPV total	Smith	1976	UK
7.75	9.63	6120	1	1	OPV total	Smith	1976	UK
7.75	11.66	6120	1	1	OPV total	Smith	1976	UK
7.78	7.69	6120	1	1	OPV total	Smith	1976	UK
7.78	8.62	6120	1	1	OPV total	Smith	1976	UK
8.66	9.69	6120	1	1	OPV total	Smith	1976	UK
8.66	9.69	6120	1	1	OPV total	Smith	1976	UK
8.66	9.78	6120	1	1	OPV total	Smith	1976	UK
8.69	9.69	6120	1	1	OPV total	Smith	1976	UK
8.69	17.59	6120	1	1	OPV total	Smith	1976	UK
8.72	8.71	6120	1	1	OPV total	Smith	1976	UK
8.72	8.82	6120	1	1	OPV total	Smith	1976	UK
8.78	13.69	6120	1	1	OPV total	Smith	1976	UK
8.81	9.6	6120	1	1	OPV total	Smith	1976	UK
8.81	13.69	6120	1	1	OPV total	Smith	1976	UK
8.84	8.68	6120	1	1	OPV total	Smith	1976	UK
9.65	10.73	6120	1	1	OPV total	Smith	1976	UK
9.65	10.82	6120	1	1	OPV total	Smith	1976	UK
9.68	10.93	6120	1	1	OPV total	Smith	1976	UK
9.68	12.64	6120	1	1	OPV total	Smith	1976	UK
9.68	13.6	6120	1	1	OPV total	Smith	1976	UK
9.68	14.58	6120	1	1	OPV total	Smith	1976	UK
9.71	11.83	6120	1	1	OPV total	Smith	1976	UK
9.71	11.92	6120	1	1	OPV total	Smith	1976	UK
9.71	12.01	6120	1	1	OPV total	Smith	1976	UK
9.74	9.83	6120	1	1	OPV total	Smith	1976	UK
9.74	9.89	6120	1	1	OPV total	Smith	1976	UK
9.74	9.98	6120	1	1	OPV total	Smith	1976	UK
9.74	10.1	6120	1	1	OPV total	Smith	1976	UK
9.77	11.83	6120	1	1	OPV total	Smith	1976	UK
9.77	11.92	6120	1	1	OPV total	Smith	1976	UK
9.8	10.93	6120	1	1	OPV total	Smith	1976	UK
9.8	12.01	6120	1	1	OPV total	Smith	1976	UK
9.8	12.64	6120	1	1	OPV total	Smith	1976	UK
9.83	10.73	6120	1	1	OPV total	Smith	1976	UK
9.83	10.82	6120	1	1	OPV total	Smith	1976	UK
9.89	9.83	6120	1	1	OPV total	Smith	1976	UK
9.89	9.89	6120	1	1	OPV total	Smith	1976	UK
9.89	9.98	6120	1	1	OPV total	Smith	1976	UK
9.89	10.07	6120	1	1	OPV total	Smith	1976	UK
9.89	10.93	6120	1	1	OPV total	Smith	1976	UK
9.89	11.95	6120	1	1	OPV total	Smith	1976	UK
9.89	12.01	6120	1	1	OPV total	Smith	1976	UK
9.92	10.85	6120	1	1	OPV total	Smith	1976	UK
9.92	11.8	6120	1	1	OPV total	Smith	1976	UK
9.95	9.92	6120	1	1	OPV total	Smith	1976	UK
9.95	9.95	6120	1	1	OPV total	Smith	1976	UK
9.95	10.07	6120	1	1	OPV total	Smith	1976	UK
9.98	9.86	6120	1	1	OPV total	Smith	1976	UK
10.71	10.73	6120	1	1	OPV total	Smith	1976	UK
10.71	10.79	6120	1	1	OPV total	Smith	1976	UK
10.71	10.96	6120	1	1	OPV total	Smith	1976	UK
10.71	11.75	6120	1	1	OPV total	Smith	1976	UK
10.71	11.83	6120	1	1	OPV total	Smith	1976	UK
10.71	12.76	6120	1	1	OPV total	Smith	1976	UK
10.71	12.85	6120	1	1	OPV total	Smith	1976	UK
10.77	11.98	6120	1	1	OPV total	Smith	1976	UK
10.77	13.63	6120	1	1	OPV total	Smith	1976	UK
10.83	10.73	6120	1	1	OPV total	Smith	1976	UK
10.83	10.76	6120	1	1	OPV total	Smith	1976	UK
10.83	10.85	6120	1	1	OPV total	Smith	1976	UK
10.83	11.8	6120	1	1	OPV total	Smith	1976	UK
10.86	11.75	6120	1	1	OPV total	Smith	1976	UK
10.86	12.76	6120	1	1	OPV total	Smith	1976	UK
10.89	13.63	6120	1	1	OPV total	Smith	1976	UK
10.92	11.98	6120	1	1	OPV total	Smith	1976	UK
10.95	11.75	6120	1	1	OPV total	Smith	1976	UK
10.98	11.8	6120	1	1	OPV total	Smith	1976	UK
10.98	11.95	6120	1	1	OPV total	Smith	1976	UK
11.67	11.75	6120	1	1	OPV total	Smith	1976	UK
11.7	11.63	6120	1	1	OPV total	Smith	1976	UK
11.7	11.86	6120	1	1	OPV total	Smith	1976	UK
11.7	13.74	6120	1	1	OPV total	Smith	1976	UK
11.73	13.57	6120	1	1	OPV total	Smith	1976	UK
11.76	12.64	6120	1	1	OPV total	Smith	1976	UK
11.79	11.75	6120	1	1	OPV total	Smith	1976	UK
11.85	13.57	6120	1	1	OPV total	Smith	1976	UK
11.85	13.74	6120	1	1	OPV total	Smith	1976	UK
11.88	11.66	6120	1	1	OPV total	Smith	1976	UK
11.88	11.86	6120	1	1	OPV total	Smith	1976	UK
11.94	11.75	6120	1	1	OPV total	Smith	1976	UK
11.94	12.61	6120	1	1	OPV total	Smith	1976	UK
11.97	11.66	6120	1	1	OPV total	Smith	1976	UK
12.67	13.6	6120	1	1	OPV total	Smith	1976	UK
12.67	18.61	6120	1	1	OPV total	Smith	1976	UK
12.7	12.67	6120	1	1	OPV total	Smith	1976	UK
12.7	12.82	6120	1	1	OPV total	Smith	1976	UK
12.88	12.67	6120	1	1	OPV total	Smith	1976	UK
12.88	13.6	6120	1	1	OPV total	Smith	1976	UK
13.66	12.64	6120	1	1	OPV total	Smith	1976	UK
13.72	13.66	6120	1	1	OPV total	Smith	1976	UK
13.72	13.86	6120	1	1	OPV total	Smith	1976	UK
13.75	13.97	6120	1	1	OPV total	Smith	1976	UK
13.75	14.64	6120	1	1	OPV total	Smith	1976	UK
13.84	13.97	6120	1	1	OPV total	Smith	1976	UK
13.87	14.64	6120	1	1	OPV total	Smith	1976	UK
13.9	13.66	6120	1	1	OPV total	Smith	1976	UK
13.9	13.86	6120	1	1	OPV total	Smith	1976	UK
15.74	15.6	6120	1	1	OPV total	Smith	1976	UK
-0.93	9.1	6120	1	2	OPV total	Smith	1976	UK
-0.92	6.12	6120	1	2	OPV total	Smith	1976	UK
-0.88	4.13	6120	1	2	OPV total	Smith	1976	UK
1.09	8.11	6120	1	2	OPV total	Smith	1976	UK
1.14	11.12	6120	1	2	OPV total	Smith	1976	UK
2.08	8.08	6120	1	2	OPV total	Smith	1976	UK
2.12	9.03	6120	1	2	OPV total	Smith	1976	UK
2.14	11.03	6120	1	2	OPV total	Smith	1976	UK
2.14	11.29	6120	1	2	OPV total	Smith	1976	UK
2.14	12.15	6120	1	2	OPV total	Smith	1976	UK
2.15	5.13	6120	1	2	OPV total	Smith	1976	UK
2.18	12.24	6120	1	2	OPV total	Smith	1976	UK
2.26	11.2	6120	1	2	OPV total	Smith	1976	UK
2.3	12.21	6120	1	2	OPV total	Smith	1976	UK
3.11	4.14	6120	1	2	OPV total	Smith	1976	UK
3.13	11.19	6120	1	2	OPV total	Smith	1976	UK
3.13	14.09	6120	1	2	OPV total	Smith	1976	UK
3.14	11.37	6120	1	2	OPV total	Smith	1976	UK
3.15	5.12	6120	1	2	OPV total	Smith	1976	UK
3.15	9.14	6120	1	2	OPV total	Smith	1976	UK
3.15	9.34	6120	1	2	OPV total	Smith	1976	UK
3.17	8.1	6120	1	2	OPV total	Smith	1976	UK
3.17	8.27	6120	1	2	OPV total	Smith	1976	UK
3.17	12.12	6120	1	2	OPV total	Smith	1976	UK
3.2	11.28	6120	1	2	OPV total	Smith	1976	UK
3.2	16.08	6120	1	2	OPV total	Smith	1976	UK
3.23	12.12	6120	1	2	OPV total	Smith	1976	UK
3.23	12.12	6120	1	2	OPV total	Smith	1976	UK
3.24	9.14	6120	1	2	OPV total	Smith	1976	UK
3.24	9.14	6120	1	2	OPV total	Smith	1976	UK
3.29	8.13	6120	1	2	OPV total	Smith	1976	UK
3.29	8.27	6120	1	2	OPV total	Smith	1976	UK
3.29	11.11	6120	1	2	OPV total	Smith	1976	UK
3.29	11.22	6120	1	2	OPV total	Smith	1976	UK
4.06	13.13	6120	1	2	OPV total	Smith	1976	UK
4.1	11.1	6120	1	2	OPV total	Smith	1976	UK
4.15	5	6120	1	2	OPV total	Smith	1976	UK
4.15	5.2	6120	1	2	OPV total	Smith	1976	UK
4.15	9.08	6120	1	2	OPV total	Smith	1976	UK
4.18	13.13	6120	1	2	OPV total	Smith	1976	UK
4.18	13.13	6120	1	2	OPV total	Smith	1976	UK
4.18	14.14	6120	1	2	OPV total	Smith	1976	UK
4.2	8.12	6120	1	2	OPV total	Smith	1976	UK
4.23	8.09	6120	1	2	OPV total	Smith	1976	UK
4.23	8.09	6120	1	2	OPV total	Smith	1976	UK
4.24	5.12	6120	1	2	OPV total	Smith	1976	UK
4.24	9.08	6120	1	2	OPV total	Smith	1976	UK
4.24	9.08	6120	1	2	OPV total	Smith	1976	UK
4.25	11.1	6120	1	2	OPV total	Smith	1976	UK
4.27	5.26	6120	1	2	OPV total	Smith	1976	UK
5.1	7.05	6120	1	2	OPV total	Smith	1976	UK
5.11	13.12	6120	1	2	OPV total	Smith	1976	UK
5.13	11.24	6120	1	2	OPV total	Smith	1976	UK
5.13	11.39	6120	1	2	OPV total	Smith	1976	UK
5.15	5.23	6120	1	2	OPV total	Smith	1976	UK
5.15	5.26	6120	1	2	OPV total	Smith	1976	UK
5.15	6.15	6120	1	2	OPV total	Smith	1976	UK
5.15	6.15	6120	1	2	OPV total	Smith	1976	UK
5.15	6.27	6120	1	2	OPV total	Smith	1976	UK
5.18	9.19	6120	1	2	OPV total	Smith	1976	UK
5.18	9.33	6120	1	2	OPV total	Smith	1976	UK
5.18	9.56	6120	1	2	OPV total	Smith	1976	UK
5.18	13.29	6120	1	2	OPV total	Smith	1976	UK
5.19	7.05	6120	1	2	OPV total	Smith	1976	UK
5.19	7.05	6120	1	2	OPV total	Smith	1976	UK
5.24	6.15	6120	1	2	OPV total	Smith	1976	UK
5.24	6.15	6120	1	2	OPV total	Smith	1976	UK
5.24	6.24	6120	1	2	OPV total	Smith	1976	UK
5.24	13.29	6120	1	2	OPV total	Smith	1976	UK
5.24	13.29	6120	1	2	OPV total	Smith	1976	UK
5.27	9.19	6120	1	2	OPV total	Smith	1976	UK
5.27	9.19	6120	1	2	OPV total	Smith	1976	UK
5.27	9.36	6120	1	2	OPV total	Smith	1976	UK
5.27	13.12	6120	1	2	OPV total	Smith	1976	UK
5.3	5.2	6120	1	2	OPV total	Smith	1976	UK
5.31	11.21	6120	1	2	OPV total	Smith	1976	UK
6.11	13.09	6120	1	2	OPV total	Smith	1976	UK
6.13	7.13	6120	1	2	OPV total	Smith	1976	UK
6.13	7.28	6120	1	2	OPV total	Smith	1976	UK
6.13	11.12	6120	1	2	OPV total	Smith	1976	UK
6.15	6.15	6120	1	2	OPV total	Smith	1976	UK
6.15	6.32	6120	1	2	OPV total	Smith	1976	UK
6.15	14.33	6120	1	2	OPV total	Smith	1976	UK
6.16	7.48	6120	1	2	OPV total	Smith	1976	UK
6.16	8	6120	1	2	OPV total	Smith	1976	UK
6.16	15.08	6120	1	2	OPV total	Smith	1976	UK
6.16	16.12	6120	1	2	OPV total	Smith	1976	UK
6.17	8.66	6120	1	2	OPV total	Smith	1976	UK
6.18	10.14	6120	1	2	OPV total	Smith	1976	UK
6.21	14.22	6120	1	2	OPV total	Smith	1976	UK
6.28	7.13	6120	1	2	OPV total	Smith	1976	UK
6.28	7.3	6120	1	2	OPV total	Smith	1976	UK
6.28	7.39	6120	1	2	OPV total	Smith	1976	UK
6.28	7.39	6120	1	2	OPV total	Smith	1976	UK
6.29	13.09	6120	1	2	OPV total	Smith	1976	UK
6.3	6.15	6120	1	2	OPV total	Smith	1976	UK
6.3	10.14	6120	1	2	OPV total	Smith	1976	UK
6.3	10.14	6120	1	2	OPV total	Smith	1976	UK
6.3	14.19	6120	1	2	OPV total	Smith	1976	UK
6.4	7.19	6120	1	2	OPV total	Smith	1976	UK
7.15	14.09	6120	1	2	OPV total	Smith	1976	UK
7.16	7.24	6120	1	2	OPV total	Smith	1976	UK
7.16	7.33	6120	1	2	OPV total	Smith	1976	UK
7.16	7.47	6120	1	2	OPV total	Smith	1976	UK
7.17	9.06	6120	1	2	OPV total	Smith	1976	UK
7.18	15.08	6120	1	2	OPV total	Smith	1976	UK
7.19	8.14	6120	1	2	OPV total	Smith	1976	UK
7.19	12.07	6120	1	2	OPV total	Smith	1976	UK
7.2	13.14	6120	1	2	OPV total	Smith	1976	UK
7.21	10.1	6120	1	2	OPV total	Smith	1976	UK
7.21	11.12	6120	1	2	OPV total	Smith	1976	UK
7.22	7.24	6120	1	2	OPV total	Smith	1976	UK
7.22	7.24	6120	1	2	OPV total	Smith	1976	UK
7.25	7.39	6120	1	2	OPV total	Smith	1976	UK
7.27	14.09	6120	1	2	OPV total	Smith	1976	UK
7.27	14.09	6120	1	2	OPV total	Smith	1976	UK
7.29	9.06	6120	1	2	OPV total	Smith	1976	UK
7.29	9.06	6120	1	2	OPV total	Smith	1976	UK
7.3	10.07	6120	1	2	OPV total	Smith	1976	UK
7.3	10.07	6120	1	2	OPV total	Smith	1976	UK
7.34	8.14	6120	1	2	OPV total	Smith	1976	UK
7.34	11.12	6120	1	2	OPV total	Smith	1976	UK
7.34	11.12	6120	1	2	OPV total	Smith	1976	UK
7.34	12.07	6120	1	2	OPV total	Smith	1976	UK
7.43	7.15	6120	1	2	OPV total	Smith	1976	UK
7.43	7.15	6120	1	2	OPV total	Smith	1976	UK
7.43	7.27	6120	1	2	OPV total	Smith	1976	UK
8.14	9.2	6120	1	2	OPV total	Smith	1976	UK
8.14	9.38	6120	1	2	OPV total	Smith	1976	UK
8.14	9.52	6120	1	2	OPV total	Smith	1976	UK
8.15	7.12	6120	1	2	OPV total	Smith	1976	UK
8.16	12.21	6120	1	2	OPV total	Smith	1976	UK
8.17	13.11	6120	1	2	OPV total	Smith	1976	UK
8.17	13.11	6120	1	2	OPV total	Smith	1976	UK
8.17	13.22	6120	1	2	OPV total	Smith	1976	UK
8.17	14.15	6120	1	2	OPV total	Smith	1976	UK
8.19	8.08	6120	1	2	OPV total	Smith	1976	UK
8.21	11.11	6120	1	2	OPV total	Smith	1976	UK
8.25	12.12	6120	1	2	OPV total	Smith	1976	UK
8.25	12.12	6120	1	2	OPV total	Smith	1976	UK
8.28	8.1	6120	1	2	OPV total	Smith	1976	UK
8.29	9.2	6120	1	2	OPV total	Smith	1976	UK
8.29	9.29	6120	1	2	OPV total	Smith	1976	UK
8.29	13.11	6120	1	2	OPV total	Smith	1976	UK
8.37	12.12	6120	1	2	OPV total	Smith	1976	UK
8.37	12.12	6120	1	2	OPV total	Smith	1976	UK
9.13	9.17	6120	1	2	OPV total	Smith	1976	UK
9.13	12.23	6120	1	2	OPV total	Smith	1976	UK
9.16	8.13	6120	1	2	OPV total	Smith	1976	UK
9.16	12.18	6120	1	2	OPV total	Smith	1976	UK
9.16	12.18	6120	1	2	OPV total	Smith	1976	UK
9.17	9.34	6120	1	2	OPV total	Smith	1976	UK
9.17	9.49	6120	1	2	OPV total	Smith	1976	UK
9.18	11.28	6120	1	2	OPV total	Smith	1976	UK
9.19	16.11	6120	1	2	OPV total	Smith	1976	UK
9.2	10.15	6120	1	2	OPV total	Smith	1976	UK
9.2	10.3	6120	1	2	OPV total	Smith	1976	UK
9.2	14.09	6120	1	2	OPV total	Smith	1976	UK
9.23	10.15	6120	1	2	OPV total	Smith	1976	UK
9.23	10.15	6120	1	2	OPV total	Smith	1976	UK
9.23	13.13	6120	1	2	OPV total	Smith	1976	UK
9.24	10.47	6120	1	2	OPV total	Smith	1976	UK
9.24	11.11	6120	1	2	OPV total	Smith	1976	UK
9.33	11.16	6120	1	2	OPV total	Smith	1976	UK
9.33	11.16	6120	1	2	OPV total	Smith	1976	UK
9.33	11.25	6120	1	2	OPV total	Smith	1976	UK
9.34	12.18	6120	1	2	OPV total	Smith	1976	UK
9.35	9.17	6120	1	2	OPV total	Smith	1976	UK
9.35	9.34	6120	1	2	OPV total	Smith	1976	UK
9.35	10.15	6120	1	2	OPV total	Smith	1976	UK
9.35	10.3	6120	1	2	OPV total	Smith	1976	UK
9.36	10.47	6120	1	2	OPV total	Smith	1976	UK
9.38	13.1	6120	1	2	OPV total	Smith	1976	UK
10.15	12.09	6120	1	2	OPV total	Smith	1976	UK
10.16	13.3	6120	1	2	OPV total	Smith	1976	UK
10.19	13.16	6120	1	2	OPV total	Smith	1976	UK
10.21	11.1	6120	1	2	OPV total	Smith	1976	UK
10.21	11.22	6120	1	2	OPV total	Smith	1976	UK
10.23	10.09	6120	1	2	OPV total	Smith	1976	UK
10.23	10.23	6120	1	2	OPV total	Smith	1976	UK
10.31	13.3	6120	1	2	OPV total	Smith	1976	UK
10.34	13.15	6120	1	2	OPV total	Smith	1976	UK
10.36	11.04	6120	1	2	OPV total	Smith	1976	UK
10.36	11.22	6120	1	2	OPV total	Smith	1976	UK
10.41	10.09	6120	1	2	OPV total	Smith	1976	UK
11.25	13.09	6120	1	2	OPV total	Smith	1976	UK
12.18	12.1	6120	1	2	OPV total	Smith	1976	UK
12.2	15.08	6120	1	2	OPV total	Smith	1976	UK
12.22	13.15	6120	1	2	OPV total	Smith	1976	UK
13.21	13.08	6120	1	2	OPV total	Smith	1976	UK
14.2	16.11	6120	1	2	OPV total	Smith	1976	UK
0.63	4.81	6120	1	3	OPV total	Smith	1976	UK
0.64	9.81	6120	1	3	OPV total	Smith	1976	UK
0.65	8.78	6120	1	3	OPV total	Smith	1976	UK
0.66	0.85	6120	1	3	OPV total	Smith	1976	UK
0.66	1.02	6120	1	3	OPV total	Smith	1976	UK
0.66	1.16	6120	1	3	OPV total	Smith	1976	UK
0.69	7.72	6120	1	3	OPV total	Smith	1976	UK
0.7	6.74	6120	1	3	OPV total	Smith	1976	UK
0.78	4.81	6120	1	3	OPV total	Smith	1976	UK
0.79	6.74	6120	1	3	OPV total	Smith	1976	UK
0.79	6.74	6120	1	3	OPV total	Smith	1976	UK
0.81	0.85	6120	1	3	OPV total	Smith	1976	UK
0.84	0.93	6120	1	3	OPV total	Smith	1976	UK
0.84	1.08	6120	1	3	OPV total	Smith	1976	UK
1.69	4.81	6120	1	3	OPV total	Smith	1976	UK
1.69	8.75	6120	1	3	OPV total	Smith	1976	UK
1.7	7.72	6120	1	3	OPV total	Smith	1976	UK
1.72	11.77	6120	1	3	OPV total	Smith	1976	UK
1.77	6.8	6120	1	3	OPV total	Smith	1976	UK
1.82	4.81	6120	1	3	OPV total	Smith	1976	UK
1.82	4.81	6120	1	3	OPV total	Smith	1976	UK
2.71	10.76	6120	1	3	OPV total	Smith	1976	UK
2.76	8.69	6120	1	3	OPV total	Smith	1976	UK
2.77	3.69	6120	1	3	OPV total	Smith	1976	UK
2.78	9.76	6120	1	3	OPV total	Smith	1976	UK
2.83	7.72	6120	1	3	OPV total	Smith	1976	UK
2.84	9.7	6120	1	3	OPV total	Smith	1976	UK
2.84	9.7	6120	1	3	OPV total	Smith	1976	UK
3.72	12.69	6120	1	3	OPV total	Smith	1976	UK
3.75	9.76	6120	1	3	OPV total	Smith	1976	UK
3.76	8.72	6120	1	3	OPV total	Smith	1976	UK
3.77	7.75	6120	1	3	OPV total	Smith	1976	UK
3.79	5.73	6120	1	3	OPV total	Smith	1976	UK
3.88	12.69	6120	1	3	OPV total	Smith	1976	UK
4.73	12.75	6120	1	3	OPV total	Smith	1976	UK
4.76	9.76	6120	1	3	OPV total	Smith	1976	UK
4.77	4.84	6120	1	3	OPV total	Smith	1976	UK
4.77	4.99	6120	1	3	OPV total	Smith	1976	UK
4.78	10.73	6120	1	3	OPV total	Smith	1976	UK
4.79	5.76	6120	1	3	OPV total	Smith	1976	UK
4.79	5.88	6120	1	3	OPV total	Smith	1976	UK
4.79	6.08	6120	1	3	OPV total	Smith	1976	UK
4.79	6.74	6120	1	3	OPV total	Smith	1976	UK
4.8	8.75	6120	1	3	OPV total	Smith	1976	UK
4.88	9.76	6120	1	3	OPV total	Smith	1976	UK
4.88	9.76	6120	1	3	OPV total	Smith	1976	UK
4.95	5.76	6120	1	3	OPV total	Smith	1976	UK
4.95	5.88	6120	1	3	OPV total	Smith	1976	UK
4.99	4.84	6120	1	3	OPV total	Smith	1976	UK
5.74	5.88	6120	1	3	OPV total	Smith	1976	UK
5.76	10.65	6120	1	3	OPV total	Smith	1976	UK
5.79	6.74	6120	1	3	OPV total	Smith	1976	UK
5.79	6.85	6120	1	3	OPV total	Smith	1976	UK
5.79	6.85	6120	1	3	OPV total	Smith	1976	UK
5.79	6.91	6120	1	3	OPV total	Smith	1976	UK
5.79	6.91	6120	1	3	OPV total	Smith	1976	UK
5.8	5.79	6120	1	3	OPV total	Smith	1976	UK
5.8	5.79	6120	1	3	OPV total	Smith	1976	UK
5.8	12.63	6120	1	3	OPV total	Smith	1976	UK
5.81	7.72	6120	1	3	OPV total	Smith	1976	UK
5.81	11.68	6120	1	3	OPV total	Smith	1976	UK
5.83	8.72	6120	1	3	OPV total	Smith	1976	UK
5.83	9.7	6120	1	3	OPV total	Smith	1976	UK
5.84	11.83	6120	1	3	OPV total	Smith	1976	UK
5.84	11.83	6120	1	3	OPV total	Smith	1976	UK
5.85	10.79	6120	1	3	OPV total	Smith	1976	UK
5.85	10.79	6120	1	3	OPV total	Smith	1976	UK
5.88	10.65	6120	1	3	OPV total	Smith	1976	UK
5.88	10.79	6120	1	3	OPV total	Smith	1976	UK
5.92	5.79	6120	1	3	OPV total	Smith	1976	UK
5.92	5.79	6120	1	3	OPV total	Smith	1976	UK
5.92	9.7	6120	1	3	OPV total	Smith	1976	UK
5.96	11.68	6120	1	3	OPV total	Smith	1976	UK
5.96	11.83	6120	1	3	OPV total	Smith	1976	UK
5.97	6.91	6120	1	3	OPV total	Smith	1976	UK
5.97	6.91	6120	1	3	OPV total	Smith	1976	UK
5.97	7	6120	1	3	OPV total	Smith	1976	UK
5.97	7.72	6120	1	3	OPV total	Smith	1976	UK
5.98	5.91	6120	1	3	OPV total	Smith	1976	UK
6	6.85	6120	1	3	OPV total	Smith	1976	UK
6	6.85	6120	1	3	OPV total	Smith	1976	UK
6.02	8.75	6120	1	3	OPV total	Smith	1976	UK
6.7	13.64	6120	1	3	OPV total	Smith	1976	UK
6.74	12.66	6120	1	3	OPV total	Smith	1976	UK
6.79	10.82	6120	1	3	OPV total	Smith	1976	UK
6.81	11.71	6120	1	3	OPV total	Smith	1976	UK
6.81	11.88	6120	1	3	OPV total	Smith	1976	UK
6.82	10.7	6120	1	3	OPV total	Smith	1976	UK
6.83	6.71	6120	1	3	OPV total	Smith	1976	UK
6.84	8.89	6120	1	3	OPV total	Smith	1976	UK
6.85	7.26	6120	1	3	OPV total	Smith	1976	UK
6.85	7.75	6120	1	3	OPV total	Smith	1976	UK
6.86	6.83	6120	1	3	OPV total	Smith	1976	UK
6.86	7.06	6120	1	3	OPV total	Smith	1976	UK
6.86	9.67	6120	1	3	OPV total	Smith	1976	UK
6.86	9.67	6120	1	3	OPV total	Smith	1976	UK
6.86	9.87	6120	1	3	OPV total	Smith	1976	UK
6.87	5.82	6120	1	3	OPV total	Smith	1976	UK
6.87	5.99	6120	1	3	OPV total	Smith	1976	UK
6.9	8.69	6120	1	3	OPV total	Smith	1976	UK
6.9	8.69	6120	1	3	OPV total	Smith	1976	UK
6.9	12.66	6120	1	3	OPV total	Smith	1976	UK
6.91	10.7	6120	1	3	OPV total	Smith	1976	UK
6.91	10.7	6120	1	3	OPV total	Smith	1976	UK
6.91	10.82	6120	1	3	OPV total	Smith	1976	UK
6.91	10.82	6120	1	3	OPV total	Smith	1976	UK
6.93	8.89	6120	1	3	OPV total	Smith	1976	UK
6.93	8.89	6120	1	3	OPV total	Smith	1976	UK
6.94	11.68	6120	1	3	OPV total	Smith	1976	UK
6.94	11.68	6120	1	3	OPV total	Smith	1976	UK
6.95	9.84	6120	1	3	OPV total	Smith	1976	UK
6.96	8.75	6120	1	3	OPV total	Smith	1976	UK
6.97	7.75	6120	1	3	OPV total	Smith	1976	UK
6.97	7.75	6120	1	3	OPV total	Smith	1976	UK
6.98	6.71	6120	1	3	OPV total	Smith	1976	UK
6.98	6.83	6120	1	3	OPV total	Smith	1976	UK
6.98	9.67	6120	1	3	OPV total	Smith	1976	UK
7.01	7.06	6120	1	3	OPV total	Smith	1976	UK
7.01	7.26	6120	1	3	OPV total	Smith	1976	UK
7.02	5.82	6120	1	3	OPV total	Smith	1976	UK
7.1	6.71	6120	1	3	OPV total	Smith	1976	UK
7.1	6.71	6120	1	3	OPV total	Smith	1976	UK
7.16	6.85	6120	1	3	OPV total	Smith	1976	UK
7.16	7.06	6120	1	3	OPV total	Smith	1976	UK
7.8	10.79	6120	1	3	OPV total	Smith	1976	UK
7.84	8.92	6120	1	3	OPV total	Smith	1976	UK
7.84	8.92	6120	1	3	OPV total	Smith	1976	UK
7.84	9.01	6120	1	3	OPV total	Smith	1976	UK
7.84	12.6	6120	1	3	OPV total	Smith	1976	UK
7.85	8.81	6120	1	3	OPV total	Smith	1976	UK
7.85	11.65	6120	1	3	OPV total	Smith	1976	UK
7.86	10.65	6120	1	3	OPV total	Smith	1976	UK
7.87	9.76	6120	1	3	OPV total	Smith	1976	UK
7.88	7.92	6120	1	3	OPV total	Smith	1976	UK
7.88	7.92	6120	1	3	OPV total	Smith	1976	UK
7.88	8	6120	1	3	OPV total	Smith	1976	UK
7.88	11.74	6120	1	3	OPV total	Smith	1976	UK
7.89	7.83	6120	1	3	OPV total	Smith	1976	UK
7.91	11.65	6120	1	3	OPV total	Smith	1976	UK
7.91	11.74	6120	1	3	OPV total	Smith	1976	UK
7.94	8.78	6120	1	3	OPV total	Smith	1976	UK
7.97	8.87	6120	1	3	OPV total	Smith	1976	UK
8	8.98	6120	1	3	OPV total	Smith	1976	UK
8.01	7.83	6120	1	3	OPV total	Smith	1976	UK
8.01	7.89	6120	1	3	OPV total	Smith	1976	UK
8.01	7.89	6120	1	3	OPV total	Smith	1976	UK
8.01	8	6120	1	3	OPV total	Smith	1976	UK
8.01	10.7	6120	1	3	OPV total	Smith	1976	UK
8.09	8.78	6120	1	3	OPV total	Smith	1976	UK
8.09	8.95	6120	1	3	OPV total	Smith	1976	UK
8.13	8	6120	1	3	OPV total	Smith	1976	UK
8.16	7.8	6120	1	3	OPV total	Smith	1976	UK
8.16	7.95	6120	1	3	OPV total	Smith	1976	UK
8.16	7.95	6120	1	3	OPV total	Smith	1976	UK
8.8	10.65	6120	1	3	OPV total	Smith	1976	UK
8.81	9.81	6120	1	3	OPV total	Smith	1976	UK
8.81	12.89	6120	1	3	OPV total	Smith	1976	UK
8.81	13.43	6120	1	3	OPV total	Smith	1976	UK
8.82	12.69	6120	1	3	OPV total	Smith	1976	UK
8.88	9.24	6120	1	3	OPV total	Smith	1976	UK
8.88	9.56	6120	1	3	OPV total	Smith	1976	UK
8.89	10.85	6120	1	3	OPV total	Smith	1976	UK
8.94	8.81	6120	1	3	OPV total	Smith	1976	UK
8.94	9.07	6120	1	3	OPV total	Smith	1976	UK
8.97	8.89	6120	1	3	OPV total	Smith	1976	UK
8.97	8.89	6120	1	3	OPV total	Smith	1976	UK
8.97	12.69	6120	1	3	OPV total	Smith	1976	UK
9	9.56	6120	1	3	OPV total	Smith	1976	UK
9	9.56	6120	1	3	OPV total	Smith	1976	UK
9.02	10.65	6120	1	3	OPV total	Smith	1976	UK
9.02	10.79	6120	1	3	OPV total	Smith	1976	UK
9.02	10.79	6120	1	3	OPV total	Smith	1976	UK
9.03	9.24	6120	1	3	OPV total	Smith	1976	UK
9.1	8.78	6120	1	3	OPV total	Smith	1976	UK
9.1	8.78	6120	1	3	OPV total	Smith	1976	UK
9.1	8.78	6120	1	3	OPV total	Smith	1976	UK
9.1	8.89	6120	1	3	OPV total	Smith	1976	UK
9.12	9.07	6120	1	3	OPV total	Smith	1976	UK
9.12	9.07	6120	1	3	OPV total	Smith	1976	UK
9.12	9.07	6120	1	3	OPV total	Smith	1976	UK
9.15	9.21	6120	1	3	OPV total	Smith	1976	UK
9.15	9.21	6120	1	3	OPV total	Smith	1976	UK
9.19	8.78	6120	1	3	OPV total	Smith	1976	UK
9.19	8.78	6120	1	3	OPV total	Smith	1976	UK
9.19	8.89	6120	1	3	OPV total	Smith	1976	UK
9.19	8.89	6120	1	3	OPV total	Smith	1976	UK
9.25	9.07	6120	1	3	OPV total	Smith	1976	UK
9.25	9.07	6120	1	3	OPV total	Smith	1976	UK
9.31	8.87	6120	1	3	OPV total	Smith	1976	UK
9.79	9.73	6120	1	3	OPV total	Smith	1976	UK
9.81	7.77	6120	1	3	OPV total	Smith	1976	UK
9.85	12.63	6120	1	3	OPV total	Smith	1976	UK
9.93	10.7	6120	1	3	OPV total	Smith	1976	UK
9.97	9.7	6120	1	3	OPV total	Smith	1976	UK
10.78	11.65	6120	1	3	OPV total	Smith	1976	UK
10.88	10.73	6120	1	3	OPV total	Smith	1976	UK
10.88	10.73	6120	1	3	OPV total	Smith	1976	UK
10.88	10.85	6120	1	3	OPV total	Smith	1976	UK
11.06	10.85	6120	1	3	OPV total	Smith	1976	UK
11.15	10.68	6120	1	3	OPV total	Smith	1976	UK
11.82	10.59	6120	1	3	OPV total	Smith	1976	UK
12.87	12.57	6120	1	3	OPV total	Smith	1976	UK
0	4	2520	2	1	OPV1 total	Glezen	1966	Waynesville Missouri USA
0	5	2520	4	1	OPV1 total	Glezen	1966	Waynesville Missouri USA
0	6	2520	4	1	OPV1 total	Glezen	1966	Waynesville Missouri USA
0	7	2520	2	1	OPV1 total	Glezen	1966	Waynesville Missouri USA
0	8	2520	3	1	OPV1 total	Glezen	1966	Waynesville Missouri USA
0	9	2520	1	1	OPV1 total	Glezen	1966	Waynesville Missouri USA
0	10	2520	3	1	OPV1 total	Glezen	1966	Waynesville Missouri USA
3	3	2520	1	1	OPV1 total	Glezen	1966	Waynesville Missouri USA
3	6	2520	1	1	OPV1 total	Glezen	1966	Waynesville Missouri USA
3	7	2520	1	1	OPV1 total	Glezen	1966	Waynesville Missouri USA
3	8	2520	2	1	OPV1 total	Glezen	1966	Waynesville Missouri USA
3	10	2520	5	1	OPV1 total	Glezen	1966	Waynesville Missouri USA
4	7	2520	2	1	OPV1 total	Glezen	1966	Waynesville Missouri USA
4	9	2520	3	1	OPV1 total	Glezen	1966	Waynesville Missouri USA
4	10	2520	6	1	OPV1 total	Glezen	1966	Waynesville Missouri USA
5	6	2520	1	1	OPV1 total	Glezen	1966	Waynesville Missouri USA
5	7	2520	1	1	OPV1 total	Glezen	1966	Waynesville Missouri USA
5	8	2520	1	1	OPV1 total	Glezen	1966	Waynesville Missouri USA
5	9	2520	2	1	OPV1 total	Glezen	1966	Waynesville Missouri USA
5	10	2520	5	1	OPV1 total	Glezen	1966	Waynesville Missouri USA
6	6	2520	1	1	OPV1 total	Glezen	1966	Waynesville Missouri USA
6	9	2520	3	1	OPV1 total	Glezen	1966	Waynesville Missouri USA
6	10	2520	6	1	OPV1 total	Glezen	1966	Waynesville Missouri USA
7	7	2520	4	1	OPV1 total	Glezen	1966	Waynesville Missouri USA
7	8	2520	1	1	OPV1 total	Glezen	1966	Waynesville Missouri USA
7	9	2520	2	1	OPV1 total	Glezen	1966	Waynesville Missouri USA
7	10	2520	11	1	OPV1 total	Glezen	1966	Waynesville Missouri USA
7	11	2520	1	1	OPV1 total	Glezen	1966	Waynesville Missouri USA
8	8	2520	1	1	OPV1 total	Glezen	1966	Waynesville Missouri USA
8	10	2520	1	1	OPV1 total	Glezen	1966	Waynesville Missouri USA
9	8	2520	2	1	OPV1 total	Glezen	1966	Waynesville Missouri USA
9	9	2520	2	1	OPV1 total	Glezen	1966	Waynesville Missouri USA
9	10	2520	1	1	OPV1 total	Glezen	1966	Waynesville Missouri USA
9	11	2520	2	1	OPV1 total	Glezen	1966	Waynesville Missouri USA
10	9	2520	1	1	OPV1 total	Glezen	1966	Waynesville Missouri USA
10	10	2520	2	1	OPV1 total	Glezen	1966	Waynesville Missouri USA
